# Supplementary material for: Discovery of potential pathways for biological conversion of poplar wood into lipids by co-fermentation of Rhodococci strains
Source: Biotechnol Biofuels. 2019 Mar 19;12:60. doi: 10.1186/s13068-019-1395-x (PMC6423811; doi:10.1186/s13068-019-1395-x)
Supplement: Supplementary file 2 — Additional file 2: Table S1. Normalized global proteome data of spectral count for the lysate and secretome samples from glucose or lignin fermentation after 5 days. Each row represents one protein and each column represented one sample. “G1” and “G2” are the duplicate samples from glucose fermentation; “L1” and “L2” are the duplicate samples from lignin fermentation. All the fermentation was conducted by co-culture of three strains: R. jostii RHA1, R. jostii RHA1 vanA−, R. opacus PD630. [file 13068_2019_1395_MOESM2_ESM.xlsx]

## Sheet: Normalized data of lysate
Normalized data of lysate
Protein	Function	Total Of Peptide	G1_Lysate	G2_Lysate	L1_Lysate	L2_Lysate	P value	Ratio (L/G)	FDR
2625292743	chaperonin GroEL	1179	219.638	204.204	357.909	409.896	0.0239668	1.81154	0.109023
2625292511	translation elongation factor 1A (EF-1A/EF-Tu)	985	196.272	196.744	278.606	318.689	0.0364165	1.51977	0.132304
2625289469	chaperonin GroES	436	57.947	57.8112	153.39	177.049	0.0119294	2.85456	0.0787342
2625289470	chaperonin GroEL	401	87.8552	85.7843	114.781	112.668	0.00301028	1.30989	0.028629
2625289746	electron transfer flavoprotein alpha subunit apoprotein	387	72.9011	65.2707	115.825	137.347	0.0372396	1.8323	0.134742
2625288773	molecular chaperone DnaK	352	80.3781	73.6626	92.8686	105.157	0.0881612	1.28554	0.202239
2625292060	ATP synthase F1 subcomplex beta subunit	298	57.0124	65.2707	88.6948	87.9882	0.0224357	1.44487	0.105549
2625293454	oxepin-CoA hydrolase / 3-oxo-5,6-dehydrosuberyl-CoA semialdehyde dehydrogenase	288	48.6007	55.9463	90.7817	95.4994	0.0112169	1.78179	0.0758596
2625287703	ATP-dependent Clp protease ATP-binding subunit ClpC	277	59.8163	67.1355	76.1732	72.9658	0.108933	1.17477	0.232373
2625291737	2-oxoglutarate dehydrogenase E2 component	275	61.6855	70.8653	67.8254	72.9658	0.515511	1.06217	0.652241
2625292551	DNA-directed RNA polymerase subunit beta	265	85.9859	74.5951	50.0865	48.2862	0.0326903	0.612605	0.122747
2625292062	ATP synthase F1 subcomplex alpha subunit	264	68.2279	69.9329	56.3473	66.5277	0.276804	0.889362	0.417722
2625288568	catalase-peroxidase	255	48.6007	55.0139	80.347	71.8928	0.0444708	1.46929	0.143978
2625287303	Ferritin	251	22.4311	22.3785	86.6078	128.763	0.0560042	4.80636	0.16139
2625288851	succinyl-CoA synthetase beta subunit	246	53.2739	52.2165	69.9123	70.8198	0.0015595	1.33408	0.0169503
2625289941	polyribonucleotide nucleotidyltransferase	244	55.1431	67.1355	64.695	54.7244	0.871438	0.976617	0.897994
2625289292	2-oxoglutarate dehydrogenase E1 component	241	69.1626	72.7302	47.9995	46.1402	0.00702291	0.663457	0.0540374
2625292130	malonate-semialdehyde dehydrogenase (acetylating) / methylmalonate-semialdehyde dehydrogenase	240	41.1237	38.23	73.0428	91.2073	0.0438751	2.06985	0.143405
2625292512	translation elongation factor 2 (EF-2/EF-G)	239	58.8816	61.5409	62.6081	53.6514	0.699489	0.965429	0.777873
2625287499	Acetyl/propionyl-CoA carboxylase, alpha subunit	230	65.4241	69.9329	40.6952	49.3592	0.0434729	0.665311	0.14292
2625289863	translation elongation factor Ts (EF-Ts)	228	49.5354	50.3517	62.6081	65.4547	0.0108666	1.28208	0.0744109
2625290733	non-ribosomal peptide synthase domain TIGR01720/amino acid adenylation domain-containing protein	225	99.0707	96.0411	6.26081	10.7303	0.000917651	0.0870838	0.0110724
2625292736	dihydrolipoamide dehydrogenase	223	52.3392	54.0814	59.4777	55.7974	0.161686	1.0832	0.294063
2625290486	aconitate hydratase	222	59.8163	51.2841	56.3473	52.5783	0.837329	0.980425	0.875232
2625291743	glutamine synthetase	218	47.6661	39.1624	65.7385	66.5277	0.0335589	1.5233	0.125571
2625289053	enolase	213	48.6007	50.3517	53.2169	60.0895	0.180288	1.14506	0.315331
2625292552	DNA-directed RNA polymerase subunit beta	212	57.947	55.0139	54.2603	41.8481	0.317295	0.850811	0.459097
2625291785	pyruvate dehydrogenase E1 component	209	52.3392	58.7436	50.0865	45.0671	0.18939	0.8566	0.327074
2625289385	non-ribosomal peptide synthase domain TIGR01720/amino acid adenylation domain-containing protein	191	76.6396	82.987	10.4347	10.7303	0.00209944	0.13259	0.0209867
Pd630_LPD03957	Aconitate hydratase	187	35.5159	42.8922	62.6081	46.1402	0.234704	1.38695	0.371592
2625292014	fatty acid synthase, bacterial type	184	66.3587	78.3248	15.652	15.0224	0.0108669	0.21201	0.0744109
2625290040	phage shock protein A (PspA) family protein	183	42.993	45.6895	47.9995	45.0671	0.385853	1.04944	0.523616
2625288852	succinyl-CoA synthetase (ADP-forming) alpha subunit	183	40.1891	38.23	54.2603	50.4323	0.0257579	1.33504	0.112091
2625291208	isocitrate dehydrogenase	181	51.4046	59.676	33.391	32.1908	0.0321275	0.590398	0.121674
2625291561	SSU ribosomal protein S1P	181	37.3852	36.3651	54.2603	53.6514	0.00120725	1.4632	0.0134417
2625287014	biotin carboxyl carrier protein /biotin carboxylase	178	38.3198	41.0273	47.9995	50.4323	0.0345034	1.24052	0.128055
Pd630_LPD07026	Protein maoC	172	36.4505	36.3651	47.9995	51.5053	0.01683	1.36653	0.0886797
2625292073	transcription termination factor Rho	170	40.1891	41.9597	43.8257	42.9211	0.146888	1.05597	0.276514
2625292701	heparin binding hemagglutinin HbhA	169	67.2933	66.2031	12.5216	15.0224	0.000662304	0.206328	0.00839838
2625289800	pyruvate carboxylase	169	50.47	49.4192	35.4779	30.0448	0.0249618	0.655953	0.110609
2625290456	glyceraldehyde 3-phosphate dehydrogenase	169	42.993	45.6895	41.7387	36.4829	0.218598	0.882042	0.355924
2625291961	trigger factor	164	29.9081	38.23	49.043	47.2132	0.0808475	1.41266	0.191558
2625289771	ketol-acid reductoisomerase	161	43.9276	41.0273	38.6083	35.4099	0.126864	0.871265	0.254938
2625291664	DivIVA domain-containing protein	158	30.8428	35.4327	44.8691	47.2132	0.037645	1.38939	0.135416
2625289604	adenosylhomocysteinase	156	28.0389	27.9731	49.043	52.5783	0.00595678	1.81428	0.0487034
2625289611	protein translocase subunit secA	155	39.2544	35.4327	39.6518	39.702	0.3465	1.06248	0.488202
2625290465	transketolase	154	40.1891	47.5543	29.2171	34.3369	0.11439	0.724316	0.237
2625289364	aldehyde dehydrogenase	148	33.6467	30.7705	40.6952	42.9211	0.0340604	1.29805	0.126755
2625291903	ribonuclease E	148	33.6467	29.838	42.7822	41.8481	0.0327146	1.33308	0.122747
2625289745	electron transfer flavoprotein beta subunit	144	29.9081	27.9731	41.7387	45.0671	0.0172597	1.49972	0.0903905
2625292719	isocitrate lyase	139	24.3004	28.9056	42.7822	43.9941	0.0195343	1.63095	0.0976359
2625292221	valine dehydrogenase (NAD+)	138	19.6272	17.7163	50.0865	53.6514	0.00369073	2.77793	0.0340686
2625289171	molecular chaperone HtpG	137	31.7774	33.5678	36.5214	34.3369	0.190208	1.08437	0.328073
2625291481	malate synthase [Rhodococcus jostii RHA1 (re-ann	136	35.5159	41.9597	29.2171	26.8257	0.0892822	0.72336	0.203957
2625291589	pyruvate kinase	136	40.1891	35.4327	32.3475	25.7527	0.163966	0.7683	0.29742
2625289772	D-3-phosphoglycerate dehydrogenase	135	37.3852	33.5678	32.3475	30.0448	0.194806	0.879347	0.3339
2625290524	6-phosphogluconate dehydrogenase	135	38.3198	31.7029	31.304	32.1908	0.43129	0.906775	0.567389
2625288867	magnesium chelatase subunit I	131	35.5159	36.3651	27.1302	30.0448	0.0400697	0.795411	0.139278
2625289862	small subunit ribosomal protein S2	131	28.9735	27.9731	39.6518	34.3369	0.0876683	1.29926	0.201784
2625288791	ATP-dependent Clp protease ATP-binding subunit ClpB	130	30.8428	39.1624	30.2606	27.8987	0.304283	0.830785	0.444496
2625289526	succinate dehydrogenase subunit A	129	35.5159	35.4327	31.304	24.6796	0.152409	0.789074	0.285338
2625293047	tellurium resistance protein TerD	129	25.235	31.7029	29.2171	42.9211	0.421467	1.26696	0.556604
2625289444	DNA-directed RNA polymerase subunit alpha	126	32.712	27.9731	33.391	31.1178	0.542564	1.06301	0.65369
2625290510	heterodimeric methylmalonyl-CoA mutase small subunit	123	30.8428	29.838	32.3475	28.9717	0.872864	1.01052	0.89845
2625294037	carbohydrate ABC transporter substrate-binding protein, CUT1 family	123	30.8428	29.838	29.2171	32.1908	0.838352	1.01198	0.875761
2625287287	superoxide dismutase, Fe-Mn family	123	24.3004	28.9056	33.391	36.4829	0.0951975	1.31327	0.212854
2625290940	delta-1-pyrroline-5-carboxylate dehydrogenase	122	11.2156	16.7839	47.9995	49.3592	0.00676041	3.47717	0.052905
Pd630_LPD01797	Catalase-peroxidase	121	27.1043	25.1758	35.4779	33.2638	0.0303712	1.31487	0.117669
2625292566	LSU ribosomal protein L12P	121	15.8887	16.7839	39.6518	51.5053	0.038917	2.79002	0.138195
2625291039	chaperonin GroEL	120	20.5618	22.3785	41.7387	36.4829	0.0239539	1.82163	0.109023
2625290430	carbamoyl-phosphate synthase large subunit	119	30.8428	42.8922	23.9998	18.2415	0.142388	0.572879	0.271588
2625290457	phosphoglycerate kinase	119	30.8428	27.0407	28.1736	32.1908	0.697672	1.04286	0.777424
2625292402	Glycine cleavage system T protein (aminomethyltransferase)	119	21.4965	26.1083	38.6083	33.2638	0.0751975	1.50977	0.182508
2625286964	peptidyl-prolyl cis-trans isomerase A (cyclophilin A)	119	19.6272	16.7839	41.7387	42.9211	0.00404864	2.32511	0.0364777
2625286953	DNA gyrase subunit A	118	33.6467	32.6353	26.0867	23.6066	0.0250915	0.749725	0.110669
2625288813	fructose-bisphosphate aldolase	117	28.0389	35.4327	26.0867	25.7527	0.256645	0.816734	0.398949
2625288902	putative serine protease PepD	116	45.7968	48.4868	8.34774	7.51119	0.00128777	0.168205	0.0142801
2625293450	Enoyl-CoA hydratase	116	25.235	24.2434	31.304	35.4099	0.0551385	1.34834	0.159645
2625289479	IMP dehydrogenase	114	29.9081	29.838	23.9998	28.9717	0.3062	0.886609	0.44682
2625290436	methionine adenosyltransferase	114	27.1043	27.9731	32.3475	25.7527	0.694079	1.05488	0.776269
2625291431	proteasome-associated ATPase	113	28.0389	31.7029	27.1302	24.6796	0.213755	0.867229	0.350794
2625290169	pyridoxal phosphate synthase yaaD subunit	113	15.8887	16.7839	38.6083	43.9941	0.0117466	2.52819	0.0779027
2625293453	hypothetical protein	113	14.0194	17.7163	41.7387	41.8481	0.00504938	2.63384	0.0421654
2625290413	alanyl-tRNA synthetase	110	37.3852	39.1624	13.5651	16.0954	0.00432095	0.387478	0.0380029
2625291982	glutamate dehydrogenase	109	40.1891	45.6895	9.39121	8.58422	0.00663621	0.209312	0.0522315
2625288480	Protein of unknown function (DUF3068)	108	33.6467	32.6353	17.739	21.4605	0.0196812	0.591405	0.0981907
2625286947	DNA gyrase subunit B	107	28.9735	28.9056	26.0867	21.4605	0.155165	0.821492	0.288929
2625288846	succinate-semialdehyde dehydrogenase / glutarate-semialdehyde dehydrogenase	107	26.1696	29.838	26.0867	23.6066	0.289972	0.887259	0.430945
2625291789	3-oxoacyl-[acyl-carrier-protein] synthase II	107	24.3004	25.1758	28.1736	28.9717	0.0230395	1.15501	0.106778
2625293451	3-hydroxyacyl-CoA dehydrogenase	107	25.235	21.4461	30.2606	30.0448	0.069589	1.29186	0.176159
2625289178	fumarase, class I, homodimeric	107	19.6272	22.3785	35.4779	30.0448	0.0609916	1.55985	0.162158
2625289113	catalase	105	20.5618	24.2434	33.391	26.8257	0.177195	1.34396	0.31263
2625292127	3-hydroxyisobutyrate dehydrogenase	104	14.0194	14.919	38.6083	38.629	0.000346897	2.66902	0.00542943
2625288470	phosphoenolpyruvate carboxykinase (GTP)	103	31.7774	22.3785	23.9998	23.6066	0.558312	0.879061	0.666326
2625291984	ATP-binding cassette protein, ChvD family	102	25.235	27.9731	23.9998	23.6066	0.180136	0.89472	0.315267
2625292857	probable F420-dependent oxidoreductase, Rv3520c family	102	20.5618	28.9056	26.0867	25.7527	0.803081	1.04795	0.861655
2625289518	isocitrate dehydrogenase (NADP)	102	22.4311	20.5136	30.2606	28.9717	0.0195333	1.37927	0.0976359
2625287343	polyketide synthase 13	101	25.235	25.1758	23.9998	25.7527	0.743437	0.986939	0.816142
2625292234	PPOX class probable F420-dependent enzyme	100	23.3657	20.5136	27.1302	28.9717	0.0692357	1.27855	0.175752
2625289314	long-chain acyl-CoA synthetase	99	23.3657	29.838	21.9128	22.5336	0.310344	0.8354	0.452144
2625293796	Polysaccharide deacetylase	99	26.1696	25.1758	27.1302	19.3145	0.597378	0.904552	0.703008
2625289784	DNA-binding protein HU-beta	98	35.5159	30.7705	10.4347	18.2415	0.0542488	0.43261	0.157235
2625290464	transaldolase	98	17.758	14.919	32.3475	34.3369	0.0102318	2.04071	0.0717543
2625288122	phosphoribosylformylglycinamidine synthase	96	28.0389	21.4461	26.0867	19.3145	0.707804	0.917474	0.783937
2625289128	transcription elongation factor GreA	96	12.1502	17.7163	28.1736	39.702	0.0971842	2.27263	0.216237
2625287599	transcriptional regulator /transcriptional regulator, Crp/Fnr family	95	26.1696	24.2434	23.9998	19.3145	0.29614	0.859188	0.437973
2625289142	fumarase, class II	95	23.3657	26.1083	18.7824	25.7527	0.577428	0.900171	0.68484
2625289667	putative hydrolase	95	20.5618	20.5136	31.304	22.5336	0.282889	1.3107	0.423638
2625291735	leucyl aminopeptidase	94	24.3004	32.6353	15.652	19.3145	0.137246	0.61414	0.264751
2625289379	acetyl-CoA/propionyl-CoA carboxylase, biotin carboxylase, biotin carboxyl carrier protein	94	23.3657	15.8514	23.9998	31.1178	0.264284	1.40544	0.405078
2625291970	Membrane alanyl aminopeptidase Metallo peptidase. MEROPS family M01	93	26.1696	23.311	23.9998	18.2415	0.377093	0.853693	0.516946
2625292835	ferredoxin--NADP+ reductase	93	18.6926	21.4461	26.0867	26.8257	0.0463749	1.31824	0.146869
2625288363	4-hydroxyphenylpyruvate dioxygenase	93	5.60778	7.45951	43.8257	39.702	0.00409052	6.39212	0.0366948
2625289696	phosphoglucomutase	92	26.1696	28.9056	17.739	17.1684	0.0186678	0.633813	0.0945121
2625292783	ABC-2 type transport system ATP-binding protein	91	24.3004	24.2434	17.739	23.6066	0.344748	0.851717	0.486234
2625291788	acyl carrier protein	91	18.6926	16.7839	29.2171	26.8257	0.0214251	1.57972	0.102414
2625288884	putrescine oxidase	91	13.0848	15.8514	33.391	30.0448	0.0154721	2.19226	0.0855703
2625292569	large subunit ribosomal protein L1	90	18.6926	19.5812	25.0432	26.8257	0.0207949	1.35521	0.101556
2625291960	ATP-dependent Clp protease, protease subunit	90	13.0848	20.5136	32.3475	24.6796	0.159431	1.69731	0.29151
2625290056	protein of unknown function (DUF349)	89	23.3657	23.311	19.8259	21.4605	0.0810364	0.884519	0.191677
2625289337	methanol dehydrogenase (acceptor) apoprotein	89	16.8233	21.4461	26.0867	24.6796	0.122612	1.32655	0.248769
2625287336	diacylglycerol O-acyltransferase / trehalose O-mycolyltransferase	88	17.758	21.4461	25.0432	23.6066	0.139709	1.24094	0.267784
2625290460	Phosphoenolpyruvate carboxylase, type 1	87	25.235	28.9056	18.7824	11.8033	0.0961767	0.564932	0.214518
2625290489	MoxR-like ATPase	86	19.6272	20.5136	23.9998	21.4605	0.18655	1.13252	0.322996
2625291423	proteasome accessory factor A	85	28.9735	25.1758	16.6955	11.8033	0.0536478	0.5263	0.156654
2625291907	valyl-tRNA synthetase	85	28.0389	26.1083	12.5216	16.0954	0.0243915	0.528505	0.110051
2625289480	IMP dehydrogenase	85	21.4965	24.2434	18.7824	19.3145	0.111957	0.832904	0.235015
2625289122	cystathionine gamma-lyase	85	18.6926	21.4461	22.9563	21.4605	0.305447	1.10658	0.445959
Pd630_LPD02840	60 kDa chaperonin 2	84	25.235	20.5136	20.8694	16.0954	0.320934	0.807997	0.464117
2625290511	heterodimeric methylmalonyl-CoA mutase large subunit precursor	84	20.5618	20.5136	18.7824	23.6066	0.810949	1.03198	0.861655
2625289757	aspartyl/glutamyl-tRNA(Asn/Gln) amidotransferase subunit A	84	16.8233	23.311	22.9563	20.3875	0.6907	1.07997	0.773636
2625292046	hypothetical protein	84	14.9541	13.0541	27.1302	30.0448	0.0139324	2.04136	0.0818901
2625291552	Uncharacterized membrane protein YphA, DoxX/SURF4 family	83	27.1043	30.7705	12.5216	9.65724	0.0165668	0.383222	0.0881096
2625291177	succinate-semialdehyde dehydrogenase / glutarate-semialdehyde dehydrogenase	83	24.3004	21.4461	16.6955	19.3145	0.128485	0.787165	0.25744
2625289137	serine hydroxymethyltransferase	83	17.758	13.9866	27.1302	24.6796	0.0467478	1.63209	0.146869
2625289427	LSU ribosomal protein L5P	82	21.4965	16.7839	20.8694	22.5336	0.413161	1.13382	0.548729
2625287686	membrane protease FtsH catalytic subunit	81	26.1696	27.0407	11.4781	13.9494	0.00877771	0.477868	0.0649788
2625289118	acetyl-CoA C-acetyltransferase	81	23.3657	20.5136	18.7824	17.1684	0.136674	0.819311	0.264372
2625289143	fructose-1,6-bisphosphatase II	81	21.4965	22.3785	18.7824	17.1684	0.0498791	0.819393	0.152132
2625289606	two component transcriptional regulator, winged helix family	81	21.4965	21.4461	19.8259	17.1684	0.154646	0.861484	0.288737
2625289421	SSU ribosomal protein S3P	81	22.4311	19.5812	17.739	20.3875	0.423122	0.907507	0.558521
2625287632	DNA topoisomerase I	80	28.9735	29.838	8.34774	9.65724	0.00147536	0.306147	0.0160996
2625287501	2-isopropylmalate synthase	80	26.1696	17.7163	18.7824	16.0954	0.416706	0.794738	0.551114
2625290030	ribonuclease J	80	19.6272	21.4461	19.8259	18.2415	0.338883	0.926815	0.4787
2625291669	cell division protein FtsZ	80	13.0848	12.1217	29.2171	26.8257	0.00691742	2.22335	0.0536737
2625290136	3-hydroxyacyl-CoA dehydrogenase	79	25.235	23.311	15.652	12.8763	0.0273053	0.587657	0.112744
2625289913	prolyl-tRNA synthetase	79	24.3004	22.3785	14.6086	16.0954	0.0223627	0.65777	0.105549
2625288287	citrate synthase	79	22.4311	18.6488	17.739	19.3145	0.429372	0.901985	0.565408
2625287569	aspartate kinase	79	16.8233	19.5812	20.8694	21.4605	0.170451	1.16276	0.306342
2625293449	ring-1,2-phenylacetyl-CoA epoxidase subunit PaaA	79	13.0848	9.32438	29.2171	28.9717	0.0109117	2.59665	0.0745318
2625292035	starch phosphorylase	78	27.1043	25.1758	12.5216	10.7303	0.00812146	0.444756	0.0612801
2625292164	Predicted kinase, aminoglycoside phosphotransferase (APT) family	78	15.8887	20.5136	22.9563	18.2415	0.543264	1.13173	0.654065
2625287016	propionyl-CoA carboxylase beta chain	78	14.9541	21.4461	18.7824	22.5336	0.579397	1.13505	0.686108
2625292906	fumarylacetoacetate hydrolase	78	14.9541	17.7163	23.9998	21.4605	0.0763353	1.39148	0.183085
2625292628	glutamate-1-semialdehyde 2,1-aminomutase	77	21.4965	16.7839	20.8694	17.1684	0.971387	0.993663	0.976917
2625289567	thiosulfate/3-mercaptopyruvate sulfurtransferase	77	17.758	17.7163	22.9563	18.2415	0.348683	1.16134	0.490773
2625289212	GTP-binding protein	77	18.6926	16.7839	20.8694	20.3875	0.0990493	1.16294	0.219274
2625292061	ATP synthase F1 subcomplex gamma subunit	77	19.6272	15.8514	19.8259	21.4605	0.293557	1.1637	0.435329
2625289418	LSU ribosomal protein L2P	77	15.8887	16.7839	23.9998	20.3875	0.0878283	1.35855	0.201814
Pd630_LPD05248	Dihydrolipoyllysine-residue succinyltransferase	77	16.8233	13.9866	23.9998	22.5336	0.0388571	1.51034	0.138195
2625290688	starvation-inducible DNA-binding protein	77	15.8887	13.9866	20.8694	26.8257	0.104224	1.59647	0.225603
2625289443	SSU ribosomal protein S4P	77	13.0848	15.8514	22.9563	25.7527	0.0373745	1.68332	0.134873
2625289120	cystathionine beta-synthase	76	18.6926	19.5812	17.739	19.3145	0.569433	0.968115	0.677826
2625288408	neprilysin	76	14.9541	13.0541	21.9128	26.8257	0.0589156	1.74015	0.162158
2625292591	hypothetical protein	76	9.34629	7.45951	29.2171	32.1908	0.00617697	3.65397	0.0500361
2625289436	adenylate kinase	73	12.1502	15.8514	21.9128	23.6066	0.0499776	1.6256	0.152132
2625293007	Uncharacterized protein, linocin/CFP29 family	72	16.8233	17.7163	18.7824	18.2415	0.140377	1.07192	0.268876
2625289819	SSU ribosomal protein S16P	72	15.8887	17.7163	17.739	20.3875	0.295188	1.13455	0.437275
2625291577	amino acid/amide ABC transporter substrate-binding protein, HAAT family	72	9.34629	9.32438	28.1736	26.8257	0.00137427	2.94576	0.0151779
2625287110	excinuclease ABC, A subunit	71	27.1043	28.9056	7.30428	4.29211	0.00618678	0.207042	0.0500361
2625286954	Transmembrane protein of unknown function (DUF3566)	71	19.6272	24.2434	12.5216	12.8763	0.0574547	0.578928	0.162158
2625288857	phosphoribosylaminoimidazolecarboxamide formyltransferase / IMP cyclohydrolase	71	16.8233	23.311	15.652	13.9494	0.256916	0.737558	0.398949
2625292638	Acyl-coenzyme A oxidase	71	18.6926	20.5136	13.5651	17.1684	0.170726	0.783894	0.306636
2625289266	citrate lyase subunit beta / citryl-CoA lyase	71	18.6926	18.6488	18.7824	13.9494	0.44088	0.876556	0.578061
2625290163	Ser-tRNA(Thr) hydrolase /threonyl-tRNA synthetas	71	18.6926	18.6488	16.6955	16.0954	0.0170375	0.878139	0.0895695
2625287570	aspartate-semialdehyde dehydrogenase	71	16.8233	14.919	21.9128	17.1684	0.287621	1.2312	0.428917
2625292410	sarcosine oxidase subunit alpha	71	13.0848	11.1893	23.9998	23.6066	0.00681386	1.9612	0.0530634
2625288900	two-component system, OmpR family, response regulator MprA	70	26.1696	26.1083	7.30428	7.51119	3.31869e-05	0.283398	0.00131738
2625289231	delta-1-pyrroline-5-carboxylate dehydrogenase	70	20.5618	20.5136	14.6086	12.8763	0.0158719	0.669131	0.086436
2625289776	glutamyl-tRNA synthetase	70	20.5618	20.5136	12.5216	15.0224	0.0325107	0.67057	0.122747
2625288494	hypothetical protein	70	20.5618	19.5812	14.6086	13.9494	0.0102431	0.711403	0.0717543
2625289542	dihydrolipoamide dehydrogenase	70	16.8233	20.5136	17.739	13.9494	0.397393	0.848711	0.534607
2625292037	1,4-alpha-glucan branching enzyme	69	28.9735	26.1083	4.17387	6.43816	0.00667652	0.19266	0.0523982
2625289715	NAD+ synthase	69	21.4965	19.5812	15.652	10.7303	0.108532	0.642254	0.231879
2625289803	Cell division septum initiation DivIVA, interacts with FtsZ, MinD	69	15.8887	18.6488	16.6955	17.1684	0.83233	0.980498	0.871465
2625291787	[acyl-carrier-protein] S-malonyltransferase	69	12.1502	14.919	22.9563	19.3145	0.079868	1.56158	0.18973
2625292749	D-amino-acid dehydrogenase	69	12.1502	10.2568	26.0867	21.4605	0.0373332	2.12198	0.134873
2625287630	cold-shock DNA-binding protein family	69	10.2809	7.45951	22.9563	30.0448	0.0437654	2.98759	0.143281
2625290467	NADPH2:quinone reductase	68	23.3657	23.311	9.39121	9.65724	9.66356e-05	0.408094	0.00315101
2625288489	3-oxoacyl-[acyl-carrier protein] reductase	68	20.5618	19.5812	14.6086	11.8033	0.0437847	0.657943	0.143281
2625292044	acetyl-CoA C-acetyltransferase	68	17.758	16.7839	16.6955	16.0954	0.265553	0.949309	0.405093
2625291572	DNA polymerase I	68	16.8233	17.7163	14.6086	18.2415	0.695774	0.951081	0.776834
2625292063	ATP synthase F1 subcomplex delta subunit	68	18.6926	15.8514	12.5216	20.3875	0.863072	0.952672	0.89105
2625290093	iron (metal) dependent repressor, DtxR family	68	18.6926	13.9866	18.7824	16.0954	0.724233	1.06728	0.799224
2625288874	succinate-semialdehyde dehydrogenase / glutarate-semialdehyde dehydrogenase	68	12.1502	12.1217	21.9128	22.5336	0.000947362	1.83119	0.0113808
2625286989	glutamate synthase (NADH) large subunit	67	25.235	27.9731	5.21734	5.36514	0.00411293	0.198888	0.0366948
2625289929	translation initiation factor IF-2	67	26.1696	22.3785	5.21734	10.7303	0.0396329	0.328491	0.138286
2625289670	hypothetical protein	67	19.6272	23.311	13.5651	8.58422	0.0784907	0.515842	0.186782
2625289318	ATP-dependent RNA helicase CsdA	67	15.8887	15.8514	20.8694	13.9494	0.699925	1.09699	0.778041
2625295732	creatinine amidohydrolase	67	12.1502	12.1217	22.9563	20.3875	0.017664	1.78576	0.0921558
Pd630_LPD06259	Penicillin G acylase	67	1.86926	1.86488	35.4779	31.1178	0.00477647	17.8343	0.0408836
Pd630_LPD05823	hypothetical protein	66	21.4965	20.5136	10.4347	11.8033	0.00718408	0.529348	0.0551182
2625291540	phenylalanyl-tRNA synthetase beta subunit	66	17.758	19.5812	16.6955	10.7303	0.252943	0.734504	0.395894
2625290418	chorismate synthase	66	15.8887	15.8514	17.739	16.0954	0.330721	1.06598	0.468136
2625289380	hypothetical protein	66	13.0848	13.0541	19.8259	20.3875	0.00159326	1.53845	0.0172488
2625288877	1-pyrroline dehydrogenase	66	11.2156	12.1217	22.9563	20.3875	0.0180371	1.85728	0.0933906
2625288239	DNA excision repair protein ERCC-3	65	18.6926	18.6488	14.6086	11.8033	0.0600229	0.707308	0.162158
2625287342	fatty acid CoA ligase FadD32	65	18.6926	17.7163	15.652	11.8033	0.152823	0.754082	0.285917
2625290407	aspartyl-tRNA synthetase	65	18.6926	16.7839	17.739	10.7303	0.436493	0.802482	0.573683
2625291428	proteasome accessory factor A	65	16.8233	17.7163	14.6086	15.0224	0.0379298	0.857882	0.13616
2625288282	phosphoserine aminotransferase apoenzyme	65	18.6926	15.8514	12.5216	17.1684	0.466856	0.859484	0.606028
2625292076	homoserine dehydrogenase	65	13.0848	15.8514	16.6955	19.3145	0.204469	1.24446	0.344043
2625289429	SSU ribosomal protein S8P	64	24.3004	21.4461	6.26081	9.65724	0.021414	0.347963	0.102414
2625289763	aspartyl/glutamyl-tRNA(Asn/Gln) amidotransferase subunit B	64	15.8887	18.6488	14.6086	13.9494	0.169667	0.826867	0.305534
2625289896	malate dehydrogenase (quinone)	64	14.9541	19.5812	14.6086	13.9494	0.329269	0.82692	0.467853
2625288236	probable F420-dependent oxidoreductase, Rv1855c family	63	19.6272	19.5812	12.5216	9.65724	0.0271513	0.565666	0.112744
2625287297	alkanesulfonate monooxygenase	63	18.6926	18.6488	11.4781	12.8763	0.0114042	0.652212	0.0762408
2625289415	large subunit ribosomal protein L3	63	14.9541	13.9866	16.6955	17.1684	0.0446651	1.17012	0.144198
2625289734	iron complex transport system ATP-binding protein	63	15.8887	13.0541	15.652	18.2415	0.326233	1.17105	0.467853
2625291752	glutamate-ammonia-ligase adenylyltransferase	62	25.235	26.1083	4.17387	3.21908	0.000865623	0.143991	0.010777
2625288073	adenylosuccinate lyase	62	18.6926	20.5136	10.4347	10.7303	0.0102957	0.539836	0.0717666
2625292908	homogentisate 1,2-dioxygenase	62	17.758	20.5136	11.4781	10.7303	0.0301751	0.580285	0.117268
2625291808	glycyl-tRNA synthetase	62	20.5618	15.8514	12.5216	11.8033	0.126541	0.668023	0.254572
2625291513	CTP synthase	62	20.5618	15.8514	10.4347	13.9494	0.177283	0.669646	0.31263
2625295107	2,4-dienoyl-CoA reductase	62	17.758	15.8514	13.5651	13.9494	0.0885096	0.818653	0.202869
2625290052	amino acid ABC transporter substrate-binding protein, PAAT family	62	15.8887	13.0541	15.652	17.1684	0.351061	1.13398	0.491307
2625289419	SSU ribosomal protein S19P	62	13.0848	15.8514	15.652	17.1684	0.343401	1.13423	0.484582
2625295103	sulfide:quinone oxidoreductase	62	12.1502	10.2568	17.739	22.5336	0.074118	1.79732	0.181945
2625287761	trehalose 6-phosphatase	61	24.3004	19.5812	6.26081	8.58422	0.0312852	0.338298	0.119679
2625291532	argininosuccinate synthase	61	15.8887	15.8514	16.6955	11.8033	0.575762	0.897878	0.684467
2625292078	arginyl-tRNA synthetase	61	14.0194	17.7163	15.652	12.8763	0.559553	0.898934	0.667114
2625293420	betaine-aldehyde dehydrogenase	61	8.41166	6.52707	27.1302	20.3875	0.0432091	3.18084	0.14292
2625290137	acetyl-CoA acyltransferase	60	18.6926	16.7839	13.5651	9.65724	0.106257	0.654584	0.227815
2625288744	Dipeptidyl aminopeptidase/acylaminoacyl peptidase	60	17.758	17.7163	11.4781	11.8033	0.000722029	0.656291	0.00911354
2625290106	RNA polymerase, sigma 70 subunit, RpoD	60	15.8887	16.7839	12.5216	13.9494	0.0665512	0.810189	0.170978
2625290477	Iron-regulated ABC transporter ATPase subunit SufC	60	14.9541	13.9866	15.652	15.0224	0.271949	1.05991	0.411984
2625291414	Xaa-Pro dipeptidase	60	12.1502	13.9866	14.6086	19.3145	0.263155	1.29791	0.404746
2625291030	catalase	60	10.2809	12.1217	19.8259	18.2415	0.0232058	1.69924	0.107185
2625293447	ring-1,2-phenylacetyl-CoA epoxidase subunit PaaC	60	10.2809	8.39194	18.7824	23.6066	0.0445558	2.27009	0.144083
2625294201	leucyl-tRNA synthetase	59	14.9541	21.4461	12.5216	8.58422	0.181566	0.579828	0.317093
2625290534	NADH dehydrogenase	59	15.8887	18.6488	13.5651	9.65724	0.141735	0.672381	0.270746
2625291697	3-deoxy-D-arabinoheptulosonate-7-phosphate synthase	59	14.0194	13.9866	15.652	15.0224	0.0515508	1.09528	0.152537
2625291959	ATP-dependent Clp protease proteolytic subunit ClpP	59	14.0194	13.9866	13.5651	17.1684	0.528123	1.09739	0.652241
2625286940	DNA polymerase-3 subunit beta	59	14.0194	12.1217	18.7824	13.9494	0.332048	1.25212	0.46953
2625288876	4-aminobutyrate aminotransferase / (S)-3-amino-2-methylpropionate transaminase	59	12.1502	11.1893	20.8694	15.0224	0.168305	1.53781	0.303364
2625288970	fatty-acyl-CoA synthase	59	10.2809	10.2568	20.8694	18.2415	0.0194391	1.90434	0.0976359
2625294223	putative peptidoglycan lipid II flippase	59	11.2156	9.32438	17.739	21.4605	0.0465817	1.90845	0.146869
Pd630_LPD04548	Catalase	59	9.34629	7.45951	23.9998	19.3145	0.0344408	2.57734	0.127996
2625287586	catalase	59	5.60778	2.79731	27.1302	25.7527	0.00491544	6.29176	0.0418118
2625289817	signal recognition particle subunit FFH/SRP54 (srp54)	58	16.8233	16.7839	10.4347	12.8763	0.0519093	0.693631	0.152881
2625290463	glucose-6-phosphate 1-dehydrogenase	58	14.9541	17.7163	11.4781	12.8763	0.11515	0.74546	0.237854
2625292680	NADP-dependent 3-hydroxy acid dehydrogenase YdfG	58	15.8887	15.8514	11.4781	13.9494	0.125148	0.801115	0.252397
2625291474	Acetylornithine deacetylase/Succinyl-diaminopimelate desuccinylase	58	14.0194	14.919	14.6086	13.9494	0.765449	0.98685	0.835951
2625291595	tryptophan synthase beta chain	58	14.9541	13.0541	15.652	13.9494	0.596062	1.05688	0.702502
2625293452	Enoyl-CoA hydratase/carnithine racemase	58	11.2156	12.1217	19.8259	15.0224	0.142717	1.49325	0.272027
2625291488	FHA domain-containing protein	58	11.2156	10.2568	18.7824	18.2415	0.00497323	1.72426	0.042133
2625294031	L-myo-inositol-1-phosphate synthase	58	6.54241	10.2568	20.8694	21.4605	0.0210211	2.51975	0.101608
2625291819	K+-transporting ATPase ATPase B chain	57	24.3004	27.9731	0.521734	0.536514	0.00510345	0.0202444	0.0424874
2625288845	glucose-6-phosphate isomerase	57	15.8887	20.5136	7.30428	11.8033	0.115553	0.5249	0.238328
2625289724	ribonucleoside-diphosphate reductase class Ib alpha subunit	57	17.758	15.8514	9.39121	12.8763	0.103905	0.662539	0.225491
2625292425	hypothetical protein	57	17.758	15.8514	9.39121	12.8763	0.103905	0.662539	0.225491
2625290422	Xaa-Pro dipeptidase	57	15.8887	16.7839	12.5216	10.7303	0.0423374	0.711663	0.141203
2625290127	1-deoxy-D-xylulose-5-phosphate synthase	57	14.9541	15.8514	12.5216	12.8763	0.0303973	0.824461	0.117669
2625289355	glycolate oxidase	57	13.0848	12.1217	17.739	13.9494	0.239229	1.25715	0.3781
2625291543	large subunit ribosomal protein L20	57	13.0848	12.1217	13.5651	18.2415	0.300997	1.26184	0.440588
2625289638	Superfamily II DNA and RNA helicase	57	14.0194	10.2568	16.6955	16.0954	0.154992	1.35074	0.288929
2625287166	acetyl-CoA C-acetyltransferase	57	13.0848	8.39194	15.652	20.3875	0.160574	1.67807	0.292234
2625288490	acetyl-CoA C-acetyltransferase	56	17.758	17.7163	11.4781	7.51119	0.0533245	0.535299	0.156209
2625289773	3-isopropylmalate dehydrogenase	56	16.8233	14.919	11.4781	11.8033	0.0483823	0.733451	0.148898
2625292664	2,3-bisphosphoglycerate-dependent phosphoglycerate mutase	56	15.8887	14.919	11.4781	12.8763	0.0630214	0.790532	0.164816
2625291565	amino acid ABC transporter substrate-binding protein, PAAT family	56	12.1502	14.919	13.5651	15.0224	0.675457	1.05609	0.769583
2625286669	acetyl-coenzyme A synthetase	56	12.1502	13.0541	15.652	15.0224	0.0382465	1.21703	0.137089
Pd630_LPD03773	hypothetical protein	56	12.1502	8.39194	20.8694	15.0224	0.157877	1.74723	0.291026
2625289417	LSU ribosomal protein L23P	56	9.34629	8.39194	20.8694	18.2415	0.0166851	2.20489	0.0883955
2625289420	large subunit ribosomal protein L22	56	5.60778	10.2568	21.9128	19.3145	0.0413776	2.5987	0.140091
2625292075	threonine synthase	55	16.8233	17.7163	9.39121	9.65724	0.0035984	0.551495	0.0334103
2625290521	IMP dehydrogenase	55	16.8233	15.8514	13.5651	7.51119	0.199081	0.645032	0.339317
2625288182	CHAD domain-containing protein	55	16.8233	14.919	11.4781	10.7303	0.043095	0.699647	0.142902
2625291426	proteasome endopeptidase complex, beta component Threonine peptidase. MEROPS family T01B	55	14.0194	14.919	13.5651	11.8033	0.212877	0.876632	0.349563
2625288104	oligopeptidase B Serine peptidase. MEROPS family S09A	55	14.0194	13.9866	13.5651	12.8763	0.151339	0.944133	0.283722
2625290189	histidyl-tRNA synthetase	55	11.2156	13.0541	15.652	15.0224	0.0810377	1.2639	0.191677
2625287228	NAD(P)-dependent dehydrogenase, short-chain alcohol dehydrogenase family	55	12.1502	11.1893	15.652	16.0954	0.0154756	1.36025	0.0855703
2625293444	phenylacetate-CoA ligase	55	6.54241	11.1893	20.8694	17.1684	0.0759617	2.14519	0.182508
2625288376	dihydroxyacid dehydratase	54	16.8233	20.5136	7.30428	7.51119	0.0258921	0.396804	0.112091
2625288018	hypothetical protein	54	18.6926	16.7839	10.4347	6.43816	0.0522719	0.475607	0.153619
2625289482	GMP synthase (glutamine-hydrolysing)	54	14.0194	15.8514	12.5216	10.7303	0.122842	0.778413	0.249048
2625292126	enoyl-CoA hydratase	54	12.1502	14.919	13.5651	12.8763	0.846267	0.976808	0.88134
2625292856	Nucleotide-binding universal stress protein, UspA family	54	12.1502	12.1217	17.739	11.8033	0.468269	1.21714	0.607574
2625289158	hypothetical protein	54	8.41166	11.1893	18.7824	16.0954	0.0584402	1.7794	0.162158
Pd630_LPD04429	1-pyrroline-5-carboxylate dehydrogenase	54	8.41166	10.2568	18.7824	17.1684	0.0195328	1.92575	0.0976359
2625289786	polyphosphate kinase	53	17.758	17.7163	7.30428	8.58422	0.00424799	0.447888	0.0376545
2625287396	NADPH2:quinone reductase	53	14.9541	16.7839	11.4781	8.58422	0.0762864	0.632125	0.183085
2625287699	lysyl-tRNA synthetase, class II	53	11.2156	11.1893	15.652	15.0224	0.00575715	1.3691	0.0473443
2625292571	transcription antitermination protein nusG	53	10.2809	12.1217	15.652	15.0224	0.0511126	1.36923	0.152132
2625289416	large subunit ribosomal protein L4	53	10.2809	10.2568	17.739	15.0224	0.0460122	1.59518	0.146636
Pd630_LPD00176	UvrABC system protein A	52	15.8887	20.5136	8.34774	5.36514	0.0540996	0.376703	0.157136
2625289432	SSU ribosomal protein S5P	52	15.8887	12.1217	12.5216	10.7303	0.372149	0.830116	0.512992
2625293186	S-(hydroxymethyl)mycothiol dehydrogenase	52	14.0194	13.9866	12.5216	10.7303	0.117511	0.830246	0.240735
2625287302	hypothetical protein	52	14.9541	11.1893	12.5216	12.8763	0.861953	0.971488	0.890566
2625295731	Xaa-Pro dipeptidase	52	12.1502	10.2568	15.652	13.9494	0.105767	1.32108	0.227475
2625288110	glutathione peroxidase	52	10.2809	12.1217	13.5651	16.0954	0.146184	1.32397	0.275946
2625291733	branched-chain amino acid aminotransferase	51	14.9541	14.919	10.4347	9.65724	0.00627089	0.672576	0.0500361
2625292594	1,4-Dihydroxy-2-naphthoyl-CoA synthase	51	14.0194	15.8514	10.4347	9.65724	0.0390098	0.672626	0.138225
2625290092	UDP-glucose 4-epimerase	51	16.8233	10.2568	11.4781	11.8033	0.62179	0.859724	0.72357
Pd630_LPD04984	Malate synthase G	51	10.2809	15.8514	13.5651	10.7303	0.796525	0.929703	0.861655
2625286963	hypothetical protein	51	14.0194	11.1893	11.4781	13.9494	0.958857	1.00868	0.966813
2625287486	Carbon monoxide dehydrogenase subunit G	51	11.2156	13.0541	12.5216	13.9494	0.444151	1.0907	0.581793
2625289865	ribosome recycling factor	51	12.1502	10.2568	14.6086	13.9494	0.0918377	1.27451	0.207544
2625288156	acyl-[acyl-carrier-protein] desaturase	51	12.1502	9.32438	12.5216	17.1684	0.269988	1.38257	0.40924
2625290475	Iron-regulated ABC transporter membrane component SufB	51	9.34629	9.32438	18.7824	13.9494	0.100627	1.75311	0.220318
2625290461	6-phosphogluconolactonase	51	9.34629	9.32438	14.6086	18.2415	0.0598171	1.75944	0.162158
2625291441	methionine synthase (B12-dependent)	50	15.8887	20.5136	7.30428	4.29211	0.0461095	0.318562	0.146683
2625290493	Enoyl-[acyl-carrier-protein] reductase [NADH]	50	14.0194	16.7839	10.4347	7.51119	0.085549	0.582595	0.199473
2625295623	NAD(P)-dependent dehydrogenase, short-chain alcohol dehydrogenase family	50	12.1502	17.7163	9.39121	9.65724	0.191727	0.637787	0.33007
2625289378	3-methylcrotonyl-CoA carboxylase beta subunit	50	16.8233	12.1217	10.4347	9.65724	0.204316	0.694141	0.344043
2625287305	Ferritin	50	14.0194	12.1217	11.4781	11.8033	0.275787	0.890606	0.416647
2625292567	LSU ribosomal protein L10P	50	10.2809	13.9866	10.4347	15.0224	0.858798	1.04902	0.889991
2625291723	cytochrome c oxidase subunit 2	50	7.47703	12.1217	15.652	15.0224	0.141934	1.56512	0.270911
2625287746	alanine dehydrogenase	50	9.34629	7.45951	18.7824	15.0224	0.0561379	2.0115	0.161514
2625293448	ring-1,2-phenylacetyl-CoA epoxidase subunit PaaB	50	5.60778	8.39194	17.739	19.3145	0.0187168	2.64673	0.0945854
2625291662	Isoleucyl-tRNA synthetase	49	18.6926	16.7839	5.21734	6.43816	0.00892592	0.328542	0.0655445
2625291724	asparagine synthase (glutamine-hydrolysing)	49	14.9541	15.8514	8.34774	8.58422	0.00444458	0.54964	0.0387697
2625287331	UDP-galactopyranose mutase	49	15.8887	14.919	7.30428	9.65724	0.032162	0.550561	0.121674
2625290429	carbamoyl-phosphate synthase small subunit	49	14.0194	13.9866	10.4347	9.65724	0.00952925	0.717415	0.0683262
2625287344	Acetyl-CoA carboxylase, carboxyltransferase component	49	13.0848	13.9866	11.4781	9.65724	0.0999222	0.780728	0.219274
2625291680	16S rRNA (cytosine1402-N4)-methyltransferase	49	11.2156	13.9866	11.4781	11.8033	0.562323	0.923789	0.669944
2625289441	SSU ribosomal protein S13P	49	12.1502	13.0541	10.4347	12.8763	0.542713	0.924881	0.65369
2625287996	Phenylacetic acid degradation protein paaC	49	11.2156	12.1217	13.5651	11.8033	0.413062	1.08703	0.548729
2625290476	Iron-regulated ABC transporter permease protein SufD	49	9.34629	10.2568	15.652	13.9494	0.0353297	1.51003	0.130188
2625289514	5,10-methylenetetrahydrofolate dehydrogenase (NADP+)	49	9.34629	10.2568	14.6086	15.0224	0.0098017	1.51154	0.0696477
2625288149	phosphate ABC transporter substrate-binding protein, PhoT family	48	17.758	18.6488	4.17387	5.36514	0.00305112	0.262012	0.028917
2625289457	glucosamine--fructose-6-phosphate aminotransferase (isomerizing)	48	14.0194	15.8514	6.26081	10.7303	0.116565	0.568817	0.240054
2625289525	succinate dehydrogenase / fumarate reductase iron-sulfur subunit	48	14.0194	13.9866	7.30428	11.8033	0.186557	0.682267	0.322996
2625286970	serine/threonine protein kinase	48	12.1502	12.1217	12.5216	10.7303	0.62655	0.957976	0.72578
2625290432	hypothetical protein	48	14.0194	8.39194	14.6086	10.7303	0.710125	1.13062	0.785555
2625291769	hypothetical protein	48	11.2156	11.1893	11.4781	13.9494	0.345851	1.13491	0.487538
2625287482	3-hydroxyacyl-CoA dehydrogenase / enoyl-CoA hydratase / 3-hydroxybutyryl-CoA epimerase	48	10.2809	11.1893	13.5651	12.8763	0.0487674	1.23154	0.149915
Pd630_LPD07023	3-hydroxybutyryl-CoA dehydrogenase	48	10.2809	9.32438	14.6086	13.9494	0.0164239	1.45664	0.08769
2625292036	alpha-1,4-glucan:maltose-1-phosphate maltosyltransferase	47	20.5618	15.8514	4.17387	4.29211	0.0272682	0.232497	0.112744
2625288751	Fe-S oxidoreductase	47	16.8233	14.919	7.30428	6.43816	0.0132404	0.432937	0.0816339
2625292513	SSU ribosomal protein S7P	47	11.2156	15.8514	8.34774	10.7303	0.265052	0.704844	0.405093
2625290458	triosephosphate isomerase	47	10.2809	16.7839	8.34774	10.7303	0.368033	0.704901	0.509112
2625290420	3-dehydroquinate synthase	47	14.9541	9.32438	9.39121	12.8763	0.790031	0.917173	0.856988
2625289557	delta-1-piperideine-6-carboxylate dehydrogenase	47	11.2156	12.1217	12.5216	10.7303	0.969946	0.996342	0.976004
2625292393	choline oxidase	47	11.2156	12.1217	11.4781	11.8033	0.959047	0.997609	0.966813
2625291555	Nucleotide-binding universal stress protein, UspA family	47	11.2156	10.2568	13.5651	11.8033	0.19157	1.18144	0.330007
2625289430	large subunit ribosomal protein L6	47	9.34629	12.1217	13.5651	11.8033	0.357271	1.18168	0.49623
2625292464	acetyl-CoA C-acetyltransferase	47	9.34629	11.1893	11.4781	15.0224	0.273951	1.29047	0.414136
2625291889	glutamate-5-semialdehyde dehydrogenase	47	8.41166	9.32438	15.652	13.9494	0.0254996	1.66899	0.112091
2625291974	TLP18.3, Psb32 and MOLO-1 founding protein of phosphatase	47	8.41166	9.32438	14.6086	15.0224	0.00702348	1.67066	0.0540374
2625294238	spoIIIJ-associated protein	47	9.34629	7.45951	15.652	15.0224	0.0199564	1.82523	0.0992026
2625294016	small subunit ribosomal protein S6	47	7.47703	6.52707	14.6086	19.3145	0.0534739	2.42236	0.156313
2625294229	thioredoxin reductase (NADPH)	47	5.60778	5.59463	17.739	19.3145	0.00369418	3.30763	0.0340686
2625292059	ATP synthase F1 subcomplex epsilon subunit	47	5.60778	5.59463	13.5651	23.6066	0.122613	3.31819	0.248769
2625294536	pyruvate dehydrogenase (quinone)	46	17.758	24.2434	0.521734	0.536514	0.0241845	0.0251956	0.109309
2625286809	FO synthase subunit 1 /FO synthase subunit 2	46	14.0194	16.7839	8.34774	5.36514	0.0522253	0.445175	0.153619
2625289788	glycerol 3-phosphate dehydrogenase (NAD(P)+)	46	12.1502	15.8514	8.34774	8.58422	0.0963104	0.604678	0.214641
2625290755	Predicted Zn-dependent protease or its inactivated homolog	46	14.9541	11.1893	10.4347	8.58422	0.231545	0.727486	0.367957
2625289424	SSU ribosomal protein S17P	46	9.34629	8.39194	14.6086	13.9494	0.0112977	1.60996	0.0762178
2625292358	betaine-aldehyde dehydrogenase	46	8.41166	8.39194	15.652	13.9494	0.0172464	1.76161	0.0903905
2625290498	Regulator of protease activity HflC, stomatin/prohibitin superfamily	45	14.9541	13.9866	7.30428	7.51119	0.00487027	0.511926	0.0415566
2625291484	glycine dehydrogenase (decarboxylating) alpha subunit /glycine dehydrogenase (decarboxylase)	45	13.0848	13.9866	8.34774	8.58422	0.00834787	0.625456	0.0626434
2625288283	citrate synthase	45	12.1502	13.0541	11.4781	7.51119	0.266199	0.753416	0.405093
2625289769	acetolactate synthase, large subunit	45	15.8887	9.32438	10.4347	8.58422	0.459629	0.754327	0.598064
2625289767	dihydroxyacid dehydratase	45	13.0848	11.1893	12.5216	7.51119	0.511508	0.825276	0.648886
2625291425	proteasome alpha subunit	45	13.0848	11.1893	9.39121	10.7303	0.215464	0.828929	0.352754
2625289765	putative oxidoreductase	45	13.0848	10.2568	9.39121	11.8033	0.621863	0.908013	0.72357
2625290355	enoyl-CoA hydratase	45	13.0848	8.39194	12.5216	10.7303	0.757569	1.08265	0.829131
2625289445	LSU ribosomal protein L17P	45	10.2809	9.32438	12.5216	12.8763	0.0296454	1.29546	0.11667
2625288288	peptidylprolyl isomerase	45	10.2809	8.39194	14.6086	11.8033	0.149343	1.41445	0.280587
2625291901	LSU ribosomal protein L27P	45	9.34629	8.39194	12.5216	15.0224	0.0670998	1.5528	0.171283
2625292432	homodimeric dihydroxyacetone kinase	44	16.8233	14.919	5.21734	5.36514	0.00804993	0.333387	0.0609082
2625293094	probable F420-dependent oxidoreductase, Rv1855c family	44	15.8887	12.1217	6.26081	8.58422	0.0968717	0.529983	0.215717
2625287871	Aldo/keto reductase	44	15.8887	11.1893	7.30428	8.58422	0.148419	0.586769	0.279203
2625292483	amino acid ABC transporter substrate-binding protein, PAAT family	44	14.0194	12.1217	8.34774	8.58422	0.0405215	0.647713	0.140042
2625292858	Nucleotide-binding universal stress protein, UspA family	44	12.1502	11.1893	12.5216	7.51119	0.583368	0.858324	0.690214
2625289261	ATP-binding protein involved in chromosome partitioning	44	11.2156	11.1893	11.4781	9.65724	0.557889	0.943342	0.666111
2625287341	probable F420-dependent oxidoreductase, MSMEG_2516 family	44	10.2809	11.1893	11.4781	10.7303	0.594459	1.03438	0.700914
2625291594	tryptophan synthase, alpha chain	44	10.2809	10.2568	11.4781	11.8033	0.0138292	1.13359	0.0816339
2625289894	mycothione reductase	44	10.2809	10.2568	9.39121	13.9494	0.601263	1.13647	0.703786
2625292011	peroxiredoxin Q/BCP	44	8.41166	10.2568	12.5216	12.8763	0.0698854	1.36047	0.176329
2625290048	recombination protein RecA	44	7.47703	7.45951	15.652	13.9494	0.0132152	1.98181	0.0816339
2625293445	ring-1,2-phenylacetyl-CoA epoxidase subunit PaaE	44	6.54241	6.52707	15.652	16.0954	0.00056372	2.42913	0.00795773
2625294044	probable F420-dependent oxidoreductase, MSMEG_2906 family	43	12.1502	15.8514	6.26081	7.51119	0.067802	0.491828	0.172593
2625287099	guanine deaminase	43	14.0194	13.0541	7.30428	7.51119	0.0064238	0.54723	0.0507054
2625289686	bacterial peptide chain release factor 2 (bRF-2)	43	14.0194	12.1217	7.30428	8.58422	0.0464042	0.607797	0.146869
2625292585	succinate-semialdehyde dehydrogenase / glutarate-semialdehyde dehydrogenase	43	8.41166	13.9866	13.5651	6.43816	0.816032	0.893072	0.861655
2625292042	putative thioredoxin	43	12.1502	8.39194	12.5216	9.65724	0.762109	1.07968	0.832967
2625291613	histidinol dehydrogenase	43	10.2809	10.2568	11.4781	10.7303	0.155206	1.08135	0.288929
2625289414	SSU ribosomal protein S10P	43	10.2809	8.39194	11.4781	12.8763	0.136838	1.30427	0.264503
Pd630_LPD00081	Acetyl-/propionyl-coenzyme A carboxylase alpha	43	8.41166	10.2568	10.4347	13.9494	0.286573	1.30616	0.427985
2625291782	peroxiredoxin (alkyl hydroperoxide reductase subunit C)	43	6.54241	8.39194	12.5216	16.0954	0.0766769	1.91619	0.183538
Pd630_LPD04147	Linear gramicidin synthase subunit C	42	21.4965	15.8514	1.04347	1.07303	0.0247252	0.0566697	0.110289
2625290845	uracil phosphoribosyltransferase	42	14.0194	20.5136	3.1304	2.14605	0.0468877	0.152794	0.14694
2625291531	argininosuccinate lyase	42	12.1502	14.919	8.34774	5.36514	0.0816353	0.506586	0.192758
2625288112	L-ascorbate metabolism protein UlaG, beta-lactamase superfamily	42	13.0848	13.9866	7.30428	6.43816	0.00868502	0.507637	0.0646993
2625291557	Excinuclease ABC subunit B	42	14.0194	13.0541	5.21734	8.58422	0.0631222	0.50978	0.164816
2625289914	acyl-CoA dehydrogenase	42	13.0848	13.0541	7.30428	7.51119	0.00034107	0.566797	0.00536891
2625291753	glutamine synthetase	42	13.0848	11.1893	7.30428	9.65724	0.136603	0.698751	0.264372
2625289235	NADPH2:quinone reductase	42	11.2156	13.0541	7.30428	9.65724	0.134161	0.698877	0.262596
2625292580	hypothetical protein	42	11.2156	12.1217	9.39121	8.58422	0.0475873	0.770246	0.147073
2625289000	ribose-phosphate pyrophosphokinase	42	11.2156	10.2568	10.4347	9.65724	0.379709	0.93571	0.520271
2625288941	methionyl-tRNA synthetase	42	9.34629	10.2568	12.5216	9.65724	0.481751	1.13139	0.6192
Pd630_LPD02120	Fructose-bisphosphate aldolase	42	10.2809	9.32438	11.4781	10.7303	0.165256	1.13278	0.298967
2625287694	pantothenate synthetase	42	9.34629	10.2568	9.39121	12.8763	0.53653	1.13592	0.652241
2625288969	bacterial peptide chain release factor 3 (bRF-3)	42	10.2809	7.45951	10.4347	13.9494	0.278398	1.37449	0.419411
Pd630_LPD05424	Ribonuclease E	42	7.47703	9.32438	10.4347	15.0224	0.222197	1.51517	0.36033
2625291550	excinuclease ABC subunit A	41.5	19.6272	17.7163	0.521734	1.07303	0.00308078	0.0427051	0.0290974
2625292718	3-hydroxybutyryl-CoA dehydrogenase	41	16.8233	13.0541	4.17387	5.36514	0.0357614	0.319271	0.131301
2625291706	long-chain acyl-CoA synthetase	41	14.0194	15.8514	4.17387	5.36514	0.0113555	0.319341	0.0762408
2625289147	hypothetical protein	41	13.0848	12.1217	7.30428	7.51119	0.00886803	0.587764	0.0652944
2625288153	phosphate transport system protein	41	12.1502	10.2568	9.39121	8.58422	0.164166	0.802224	0.297584
2625287592	Membrane carboxypeptidase (penicillin-binding protein)	41	10.2809	12.1217	9.39121	8.58422	0.158508	0.802381	0.291409
2625287273	hypothetical protein	41	12.1502	10.2568	8.34774	9.65724	0.195997	0.803543	0.335497
2625291964	hypothetical protein	41	10.2809	12.1217	8.34774	9.65724	0.190956	0.8037	0.329156
2625294015	single-strand binding protein	41	9.34629	10.2568	11.4781	9.65724	0.530192	1.07817	0.652241
2625292644	uroporphyrinogen-III C-methyltransferase	41	8.41166	11.1893	10.4347	10.7303	0.631876	1.07979	0.729026
2625291718	menaquinol-cytochrome c reductase iron-sulfur subunit precursor	41	11.2156	8.39194	8.34774	12.8763	0.790558	1.08245	0.85722
2625289217	catalase	41	9.34629	8.39194	12.5216	10.7303	0.113003	1.31083	0.235015
2625288904	MspA protein	41	7.47703	5.59463	15.652	12.8763	0.0439966	2.18246	0.143631
2625295126	hypothetical protein	41	4.67315	6.52707	15.652	15.0224	0.00995746	2.73873	0.0701118
2625293900	pyruvate dehydrogenase E2 component (dihydrolipoamide acetyltransferase)	41	5.60778	4.66219	18.7824	12.8763	0.0700813	3.08265	0.176329
2625291524	tyrosyl-tRNA synthetase	40	14.0194	13.0541	7.30428	4.29211	0.0393199	0.428329	0.138286
2625292030	nicotinate phosphoribosyltransferase	40	13.0848	12.1217	7.30428	6.43816	0.0125264	0.545194	0.0816339
Pd630_LPD05975	sarcosine dehydrogenase	40	11.2156	12.1217	10.4347	5.36514	0.280862	0.677021	0.421524
2625287484	cyclopropane-fatty-acyl-phospholipid synthase	40	13.0848	9.32438	8.34774	8.58422	0.283232	0.755581	0.423688
2625291038	NAD+-dependent secondary alcohol dehydrogenase Adh1	40	11.2156	11.1893	8.34774	8.58422	0.00188472	0.755729	0.0190489
2625289227	succinyldiaminopimelate aminotransferase apoenzyme	40	10.2809	11.1893	10.4347	7.51119	0.368688	0.835851	0.509549
2625291462	probable phosphomutase, MSMEG_4193 family	40	10.2809	10.2568	10.4347	8.58422	0.498062	0.926046	0.63339
2625291672	UDP-N-acetylglucosamine-N-acetylmuramylpentapeptide N-acetylglucosamine transferase	40	10.2809	10.2568	10.4347	8.58422	0.498062	0.926046	0.63339
2625291415	5'-3' exonuclease	40	11.2156	8.39194	9.39121	10.7303	0.884478	1.02621	0.906656
2625290762	cobaltochelatase CobN subunit	40	10.2809	8.39194	11.4781	9.65724	0.447034	1.13188	0.58473
2625293096	S-(hydroxymethyl)glutathione dehydrogenase / alcohol dehydrogenase	40	8.41166	10.2568	10.4347	10.7303	0.313294	1.13373	0.455232
2625287356	decaprenylphospho-beta-D-ribofuranose 2-oxidase	40	7.47703	11.1893	8.34774	12.8763	0.704889	1.13703	0.782046
2625288103	phosphoribosylaminoimidazole-succinocarboxamide synthase	40	10.2809	7.45951	10.4347	11.8033	0.28794	1.25352	0.42909
2625288359	O-acetylhomoserine sulfhydrylase	40	8.41166	9.32438	10.4347	11.8033	0.11161	1.25383	0.235015
2625294013	LSU ribosomal protein L9P	40	8.41166	7.45951	13.5651	10.7303	0.106297	1.53079	0.227815
2625287921	cold-shock DNA-binding protein family	40	7.47703	7.45951	12.5216	12.8763	0.00115048	1.70039	0.0129678
2625291958	ATP-dependent Clp protease ATP-binding subunit ClpX	40	6.54241	5.59463	15.652	12.8763	0.030559	2.35052	0.117669
2625292174	NAD(P) transhydrogenase subunit alpha	40	4.67315	6.52707	15.652	13.9494	0.0182031	2.64293	0.0935427
2625288113	phosphoribosylformylglycinamidine synthase	40	6.54241	4.66219	14.6086	15.0224	0.0107409	2.64453	0.0739178
2625291514	Copper transport outer membrane protein, MctB	40	4.67315	5.59463	12.5216	18.2415	0.0714494	2.99608	0.177747
2625292407	glycine hydroxymethyltransferase	40	4.67315	3.72975	16.6955	16.0954	0.00209518	3.90233	0.0209867
2625291530	putative long chain acyl-CoA synthase	39	16.8233	15.8514	2.08694	2.14605	0.00116991	0.129549	0.0131327
2625292237	Uncharacterized conserved protein, DUF427 family	39	14.9541	13.0541	3.1304	6.43816	0.0402298	0.341634	0.139657
2625293372	putative quinone oxidoreductase, YhdH/YhfP family	39	13.0848	14.919	3.1304	6.43816	0.0396087	0.341688	0.138286
2625287742	cysteinyl-tRNA synthetase	39	13.0848	13.9866	6.26081	4.29211	0.0167538	0.389818	0.0885883
2625286793	coenzyme F420-dependent glucose-6-phosphate dehydrogenase	39	12.1502	13.0541	8.34774	4.29211	0.0941724	0.501496	0.211079
2625290079	Adenosylmethionine-8-amino-7-oxononanoate aminotransferase	39	10.2809	9.32438	8.34774	10.7303	0.856281	0.973105	0.888925
2625288389	3-hydroxybutyryl-CoA dehydrogenase	39	10.2809	8.39194	11.4781	8.58422	0.726532	1.07441	0.800793
2625292501	hypothetical protein	39	9.34629	8.39194	9.39121	11.8033	0.31426	1.19485	0.456394
2625289824	uncharacterized protein	39	8.41166	7.45951	12.5216	10.7303	0.0679398	1.46504	0.172783
2625289141	acyl-[acyl-carrier-protein] desaturase	39	6.54241	9.32438	12.5216	10.7303	0.155292	1.46544	0.288929
2625290356	enoyl-CoA hydratase	39	8.41166	6.52707	15.652	8.58422	0.331538	1.62238	0.469051
2625292758	carboxyvinyl-carboxyphosphonate phosphorylmutase	39	8.41166	5.59463	12.5216	12.8763	0.0568737	1.81332	0.162158
2625289382	citrate lyase subunit beta / citryl-CoA lyase	39	6.54241	6.52707	12.5216	13.9494	0.0111615	2.0254	0.0756716
Pd630_LPD05984	Sarcosine oxidase subunit alpha	39	6.54241	6.52707	11.4781	15.0224	0.0631148	2.02767	0.164816
2625293541	ABC-2 type transport system ATP-binding protein	38	17.758	14.919	1.04347	2.14605	0.0104996	0.0976077	0.0724392
2625292998	aconitase	38	15.8887	13.0541	5.21734	2.14605	0.0355237	0.254412	0.130603
2625291598	anthranilate synthase component 1	38	9.34629	10.2568	9.39121	8.58422	0.312788	0.916968	0.455221
2625289280	malate dehydrogenase (oxaloacetate-decarboxylating)	38	9.34629	9.32438	9.39121	9.65724	0.292633	1.02023	0.434194
2625292582	heptaprenyl diphosphate synthase	38	9.34629	9.32438	6.26081	12.8763	0.950204	1.02498	0.961733
2625290492	beta-ketoacyl ACP reductase	38	8.41166	9.32438	10.4347	9.65724	0.188356	1.13283	0.325698
2625290142	uroporphyrinogen decarboxylase	38	9.34629	7.45951	10.4347	10.7303	0.14994	1.25938	0.281484
2625290029	4-hydroxy-tetrahydrodipicolinate synthase	38	7.47703	9.32438	10.4347	10.7303	0.144907	1.25971	0.27521
2625289710	cyclic pyranopterin monophosphate synthase subunit MoaC	38	7.47703	9.32438	9.39121	11.8033	0.285094	1.26147	0.426008
2625289679	fatty-acyl-CoA synthase	37	11.2156	13.0541	8.34774	3.21908	0.14499	0.476596	0.27521
2625289545	glycerol-3-phosphate dehydrogenase	37	12.1502	10.2568	7.30428	6.43816	0.0531781	0.61331	0.155947
2625290754	TldD protein	37	11.2156	11.1893	7.30428	6.43816	0.0098586	0.61337	0.0696477
2625292662	two component transcriptional regulator, winged helix family	37	9.34629	13.0541	5.21734	8.58422	0.228136	0.616129	0.365632
2625289640	Protein of unknown function (DUF3107)	37	9.34629	10.2568	9.39121	7.51119	0.325263	0.86223	0.467853
2625288185	NAD(P)-dependent dehydrogenase, short-chain alcohol dehydrogenase family	37	11.2156	7.45951	9.39121	8.58422	0.872282	0.962537	0.898369
2625290483	ATPase components of ABC transporters with duplicated ATPase domains	37	8.41166	10.2568	9.39121	8.58422	0.76356	0.962876	0.834221
2625293038	probable F420-dependent oxidoreductase, MSMEG_4141 family	37	7.47703	11.1893	9.39121	8.58422	0.872457	0.962989	0.898369
2625290449	3,4-dihydroxy 2-butanone 4-phosphate synthase / GTP cyclohydrolase II	37	10.2809	7.45951	9.39121	9.65724	0.689735	1.07373	0.772988
2625288774	molecular chaperone GrpE	37	7.47703	9.32438	7.30428	12.8763	0.622995	1.20112	0.724579
2625289826	LSU ribosomal protein L19P	37	6.54241	5.59463	12.5216	12.8763	0.00577328	2.0926	0.0473443
2625289802	Phosphopantetheine adenylyltransferase	37	6.54241	4.66219	13.5651	12.8763	0.0168359	2.35987	0.0886797
2625292854	acyl-[acyl-carrier-protein] desaturase	37	3.73852	3.72975	15.652	15.0224	0.000735498	4.1073	0.00924096
2625292408	sarcosine oxidase subunit beta	37	1.86926	4.66219	16.6955	15.0224	0.016302	4.85618	0.08738
Pd630_LPD04850	Putative aldehyde dehydrogenase	36	13.0848	13.9866	4.17387	3.21908	0.00442454	0.273091	0.0387182
2625288868	Uncharacterized protein, contains von Willebrand factor type A (vWA) domain	36	11.2156	12.1217	6.26081	5.36514	0.0116297	0.498171	0.0773146
2625290053	glutamate transport system ATP-binding protein	36	10.2809	13.0541	6.26081	5.36514	0.0567259	0.498218	0.162158
2625289412	ABC-2 type transport system ATP-binding protein	36	9.34629	13.9866	6.26081	5.36514	0.131559	0.498265	0.262065
2625287800	putative urate catabolism protein	36	13.0848	10.2568	5.21734	6.43816	0.0629829	0.499344	0.164816
2625292526	short chain enoyl-CoA hydratase /Enoyl-CoA hydratase	36	9.34629	10.2568	10.4347	5.36514	0.537159	0.805985	0.652241
2625291649	L-threonine ammonia-lyase	36	10.2809	9.32438	8.34774	7.51119	0.0983686	0.80891	0.21834
2625292064	ATP synthase F0 subcomplex B subunit	36	8.41166	11.1893	8.34774	7.51119	0.326092	0.809091	0.467853
2625291671	UDP-N-acetylmuramate--L-alanine ligase	36	10.2809	9.32438	7.30428	8.58422	0.14553	0.810418	0.275539
2625291676	UDP-N-acetylmuramoyl-tripeptide--D-alanyl-D-alanine ligase	36	9.34629	9.32438	9.39121	7.51119	0.446243	0.905291	0.584253
2625292654	pyrroline-5-carboxylate reductase	36	8.41166	9.32438	9.39121	8.58422	0.862385	1.0135	0.890676
2625288148	mycothiol synthase	36	9.34629	7.45951	9.39121	9.65724	0.36031	1.13345	0.499496
2625290435	phosphopantothenoylcysteine decarboxylase / phosphopantothenate--cysteine ligase	36	6.54241	9.32438	11.4781	8.58422	0.405652	1.26443	0.543848
2625289939	small subunit ribosomal protein S15	36	6.54241	9.32438	9.39121	10.7303	0.302109	1.26815	0.441792
2625289271	carbohydrate ABC transporter ATP-binding protein, CUT1 family	36	7.47703	6.52707	11.4781	10.7303	0.0210338	1.58585	0.101608
2625287227	acetyl-CoA acyltransferase	36	5.60778	7.45951	13.5651	9.65724	0.143347	1.77714	0.272469
2625292645	hydroxymethylbilane synthase	36	6.54241	5.59463	12.5216	11.8033	0.00938693	2.00419	0.0674824
2625289247	fatty-acyl-CoA synthase	35	11.2156	13.9866	4.17387	4.29211	0.0263817	0.335923	0.112091
Pd630_LPD05057	hypothetical protein	35	15.8887	8.39194	5.21734	4.29211	0.189695	0.391647	0.327394
2625289874	4-hydroxy-3-methylbut-2-en-1-yl diphosphate synthase	35	10.2809	10.2568	8.34774	5.36514	0.149359	0.667692	0.280587
2625292746	Nucleotide-binding universal stress protein, UspA family	35	10.2809	10.2568	7.30428	6.43816	0.0158719	0.669131	0.086436
2625288829	Adenylosuccinate synthetase	35	11.2156	7.45951	10.4347	5.36514	0.693295	0.846038	0.775708
2625292089	3-oxoacyl-[acyl-carrier protein] reductase	35	9.34629	9.32438	7.30428	8.58422	0.161826	0.850986	0.294122
2625291906	dihydrofolate synthase / folylpolyglutamate synthase	35	9.34629	8.39194	9.39121	7.51119	0.730082	0.952879	0.803413
2625291966	ribose 5-phosphate isomerase B	35	7.47703	8.39194	9.39121	9.65724	0.0792722	1.20036	0.188478
2625286976	FHA domain-containing protein	35	6.54241	6.52707	12.5216	9.65724	0.0862731	1.697	0.199595
2625288910	UTP--glucose-1-phosphate uridylyltransferase	35	7.47703	5.59463	11.4781	10.7303	0.0457968	1.69897	0.146539
2625289530	thymidine phosphorylase	35	5.60778	6.52707	10.4347	12.8763	0.0504096	1.921	0.152132
2625287748	malonate-semialdehyde dehydrogenase (acetylating) / methylmalonate-semialdehyde dehydrogenase	35	5.60778	4.66219	16.6955	8.58422	0.207447	2.46152	0.34604
2625294125	Glyoxylase, beta-lactamase superfamily II	35	5.60778	3.72975	14.6086	11.8033	0.036939	2.82857	0.13383
2625291994	glutamate dehydrogenase (NADP+)	35	2.80389	2.79731	16.6955	13.9494	0.0118114	5.47112	0.0781438
2625289165	translation elongation factor 2 (EF-2/EF-G)	34	13.0848	11.1893	5.21734	3.21908	0.0289377	0.347549	0.11487
2625287610	acetyl-coenzyme A synthetase	34	13.0848	10.2568	4.17387	5.36514	0.0460412	0.408669	0.146636
2625292297	hypothetical protein	34	10.2809	11.1893	6.26081	5.36514	0.0163806	0.541493	0.0876297
2625289938	riboflavin kinase / FMN adenylyltransferase	34	11.2156	8.39194	7.30428	6.43816	0.185446	0.700877	0.3221
2625291871	Uncharacterized conserved protein, circularly permuted ATPgrasp superfamily	34	10.2809	9.32438	7.30428	6.43816	0.0451844	0.700955	0.14556
2625289452	LSU ribosomal protein L13P	34	8.41166	11.1893	5.21734	8.58422	0.315274	0.704128	0.456599
2625291459	cysteinyl-tRNA synthetase	34	10.2809	8.39194	8.34774	6.43816	0.284812	0.791839	0.425819
2625291714	anthranilate phosphoribosyltransferase	34	12.1502	5.59463	8.34774	7.51119	0.802205	0.893722	0.861655
2625289752	DNA ligase (NAD+)	34	8.41166	9.32438	8.34774	7.51119	0.268742	0.894164	0.407803
2625291551	Glyoxylase, beta-lactamase superfamily II	34	8.41166	8.39194	9.39121	7.51119	0.96287	1.00588	0.969952
Pd630_LPD02933	Putative aldehyde dehydrogenase family 7 member	34	8.41166	8.39194	9.39121	7.51119	0.96287	1.00588	0.969952
Pd630_LPD05614	Transcription termination factor Rho	34	7.47703	9.32438	9.39121	7.51119	0.972918	1.00601	0.976928
2625291556	hypothetical protein	34	9.34629	7.45951	8.34774	8.58422	0.953137	1.00751	0.962509
2625290735	RNA polymerase-binding protein	34	8.41166	7.45951	9.39121	8.58422	0.233857	1.13258	0.370679
2625291902	LSU ribosomal protein L21P	34	7.47703	8.39194	8.34774	9.65724	0.312972	1.1346	0.455232
2625287738	hypothetical protein	34	7.47703	7.45951	11.4781	7.51119	0.414414	1.27133	0.548729
2625287400	hypothetical protein	34	7.47703	7.45951	8.34774	10.7303	0.224303	1.27727	0.361179
2625294114	tryptophan 2-monooxygenase	34	6.54241	4.66219	12.5216	10.7303	0.0434604	2.07521	0.14292
2625292853	Nitroreductase family protein	34	4.67315	3.72975	15.652	10.7303	0.0696679	3.13967	0.176196
2625292222	indolepyruvate ferredoxin oxidoreductase	34	4.67315	0.932438	14.6086	15.0224	0.0236709	5.28597	0.108664
2625291817	two-component system, OmpR family, sensor histidine kinase KdpD	33	15.8887	13.9866	0.521734	0.536514	0.00432892	0.0354222	0.0380029
2625288658	alpha,alpha-trehalose phosphorylase	33	12.1502	17.7163	0.521734	0.536514	0.0353633	0.0354326	0.130188
2625291640	glycogen operon protein	33	12.1502	10.2568	5.21734	4.29211	0.0256728	0.424396	0.112091
2625290443	16S rRNA (cytosine967-C5)-methyltransferase	33	11.2156	10.2568	5.21734	5.36514	0.00784179	0.492841	0.0596629
2625295625	enoyl-CoA hydratase	33	11.2156	8.39194	6.26081	6.43816	0.134649	0.647659	0.262596
2625290107	polyphosphate glucokinase	33	10.2809	8.39194	7.30428	6.43816	0.141018	0.735958	0.269916
2625291505	GTP-binding protein	33	9.34629	9.32438	7.30428	6.43816	0.0295433	0.736044	0.11667
2625290357	hypothetical protein	33	8.41166	9.32438	8.34774	6.43816	0.298032	0.833664	0.43882
2625289736	enoyl-CoA hydratase	33	8.41166	9.32438	7.30428	7.51119	0.0891635	0.835331	0.203855
2625291919	Dipeptidyl aminopeptidase/acylaminoacyl peptidase	33	7.47703	10.2568	7.30428	7.51119	0.404993	0.835434	0.54323
2625288181	Nucleotide-binding universal stress protein, UspA family	33	8.41166	9.32438	6.26081	8.58422	0.366415	0.836997	0.50713
2625289388	para-aminobenzoate synthetase	33	10.2809	6.52707	8.34774	7.51119	0.828106	0.943535	0.868037
2625289317	Predicted amidohydrolase	33	9.34629	7.45951	7.30428	8.58422	0.726365	0.945417	0.800793
2625293973	Acyl-CoA dehydrogenase	33	8.41166	8.39194	6.26081	9.65724	0.818694	0.9473	0.861655
2625287277	NAD(P)-dependent dehydrogenase, short-chain alcohol dehydrogenase family	33	6.54241	9.32438	8.34774	8.58422	0.739544	1.06713	0.813172
2625288224	D-arabinose 1-dehydrogenase, Zn-dependent alcohol dehydrogenase family	33	7.47703	8.39194	7.30428	9.65724	0.707386	1.06885	0.78379
2625290071	repressor LexA	33	8.41166	6.52707	9.39121	8.58422	0.276719	1.20328	0.417722
2625289517	O-acetylhomoserine sulfhydrylase	33	8.41166	6.52707	8.34774	9.65724	0.313246	1.20526	0.455232
2625289618	linoleoyl-CoA desaturase	33	7.47703	7.45951	7.30428	10.7303	0.461303	1.20741	0.599957
2625290641	CBS domain-containing protein	33	7.47703	6.52707	10.4347	8.58422	0.137448	1.35809	0.264751
2625289426	large subunit ribosomal protein L24	33	9.34629	4.66219	9.39121	9.65724	0.395117	1.35978	0.532067
2625289815	nitrogen regulatory protein P-II family	33	6.54241	7.45951	9.39121	9.65724	0.0339892	1.36042	0.126662
2625287857	amidase	33	5.60778	6.52707	12.5216	8.58422	0.156733	1.73928	0.290062
2625288950	cold-shock DNA-binding protein family	33	2.80389	3.72975	10.4347	17.1684	0.0902124	4.22477	0.204716
2625291865	GTP-binding protein LepA	32	10.2809	13.0541	3.1304	4.29211	0.0338978	0.318084	0.126493
2625288128	phosphoribosylformylglycinamidine cyclo-ligase	32	10.2809	11.1893	4.17387	5.36514	0.0154017	0.444291	0.0855703
2625292769	superoxide dismutase, Cu-Zn family	32	11.2156	9.32438	6.26081	4.29211	0.0672655	0.513776	0.171546
2625287991	trehalose 6-phosphate synthase	32	10.2809	8.39194	6.26081	6.43816	0.0877882	0.680076	0.201814
2625292021	RNAse PH	32	8.41166	10.2568	6.26081	6.43816	0.084396	0.680236	0.197911
2625287387	galactofuranosylgalactofuranosylrhamnosyl-N-acetylglucosaminyl-diphospho-decaprenol beta-1,5/1,6-galactofuranosyltransferase	32	9.34629	9.32438	5.21734	7.51119	0.122289	0.681739	0.248479
2625291804	dGTPase	32	9.34629	9.32438	5.21734	7.51119	0.122289	0.681739	0.248479
2625289422	LSU ribosomal protein L16P	32	9.34629	8.39194	7.30428	6.43816	0.090177	0.774735	0.204716
Pd630_LPD06721	5,10-methylenetetrahydromethanopterin reductase	32	9.34629	8.39194	7.30428	6.43816	0.090177	0.774735	0.204716
Pd630_LPD05822	hypothetical protein	32	8.41166	9.32438	7.30428	6.43816	0.0865712	0.774831	0.199595
2625288962	ATP-binding cassette, subfamily F, uup	32	9.34629	7.45951	7.30428	7.51119	0.404396	0.881569	0.542695
2625291464	Predicted oxidoreductase	32	8.41166	6.52707	8.34774	8.58422	0.404095	1.13343	0.542605
Pd630_LPD03979	putative methylmalonyl-CoA mutase small subunit	32	7.47703	7.45951	8.34774	8.58422	0.0138292	1.13359	0.0816339
2625287598	Glyoxylase, beta-lactamase superfamily II	32	9.34629	5.59463	7.30428	9.65724	0.692951	1.13524	0.775641
2625289598	phosphomannomutase	32	7.47703	6.52707	11.4781	6.43816	0.525272	1.27936	0.652241
Pd630_LPD03772	Uncharacterized protein yisK	32	7.47703	6.52707	8.34774	9.65724	0.131913	1.28569	0.262065
2625287611	oligopeptide transport system substrate-binding protein	32	5.60778	6.52707	10.4347	9.65724	0.0221361	1.65572	0.104898
2625290176	DNA-binding regulatory protein, YebC/PmpR family	32	7.47703	3.72975	12.5216	8.58422	0.210175	1.88331	0.348258
2625291596	indole-3-glycerol phosphate synthase	32	6.54241	4.66219	9.39121	11.8033	0.082316	1.89159	0.194198
2625289207	hypothetical protein	32	5.60778	3.72975	10.4347	12.8763	0.0453175	2.49649	0.14556
2625290178	Holliday junction DNA helicase subunit RuvA	32	4.67315	4.66219	10.4347	12.8763	0.0291932	2.49707	0.115716
2625290624	Flavodoxin	32	2.80389	2.79731	12.5216	15.0224	0.012741	4.91751	0.0816339
2625288063	phosphoribosylamine--glycine ligase	31	13.0848	12.1217	2.08694	2.14605	0.00210994	0.167932	0.021015
2625291790	acetyl-CoA/propionyl-CoA carboxylase carboxyl transferase subunit	31	11.2156	11.1893	4.17387	3.21908	0.00402391	0.329972	0.0364203
2625289036	transcription-repair coupling factor	31	10.2809	12.1217	3.1304	4.29211	0.0204678	0.331323	0.10083
2625290060	diaminopimelate epimerase	31	10.2809	12.1217	3.1304	4.29211	0.0204678	0.331323	0.10083
2625289620	3-phosphoshikimate 1-carboxyvinyltransferase	31	13.0848	8.39194	6.26081	2.14605	0.171281	0.39144	0.30743
2625287802	HpcH/HpaI aldolase/citrate lyase family protein	31	11.2156	8.39194	5.21734	5.36514	0.0857203	0.539716	0.199473
2625288742	alanine-synthesizing transaminase	31	9.34629	8.39194	6.26081	6.43816	0.0351593	0.715909	0.129786
2625290146	peptide-methionine (R)-S-oxide reductase	31	9.34629	8.39194	6.26081	6.43816	0.0351593	0.715909	0.129786
2625292832	O-succinylhomoserine sulfhydrylase	31	9.34629	5.59463	8.34774	7.51119	0.83348	1.06144	0.872031
2625288677	3-oxoacyl-[acyl-carrier protein] reductase	31	8.41166	6.52707	7.30428	8.58422	0.717237	1.06358	0.792142
2625287824	succinate-semialdehyde dehydrogenase / glutarate-semialdehyde dehydrogenase	31	7.47703	7.45951	7.30428	8.58422	0.53457	1.06373	0.652241
2625289589	mannose-1-phosphate guanylyltransferase	31	5.60778	9.32438	7.30428	8.58422	0.830458	1.06405	0.870128
2625287337	diacylglycerol O-acyltransferase / trehalose O-mycolyltransferase	31	6.54241	7.45951	9.39121	7.51119	0.299896	1.20715	0.439259
2625287271	Uncharacterized protein YcnI	31	7.47703	6.52707	8.34774	8.58422	0.0959727	1.20907	0.214337
2625289639	tRNA-(MS[2]IO[6]A)-hydroxylase (MiaE)-like	31	6.54241	7.45951	8.34774	8.58422	0.0905192	1.20926	0.205072
Pd630_LPD05964	Choline dehydrogenase	31	6.54241	6.52707	10.4347	7.51119	0.237255	1.37311	0.375414
2625288143	thiosulfate sulfurtransferase	31	7.47703	5.59463	8.34774	9.65724	0.164373	1.37741	0.297764
2625289581	5-(carboxyamino)imidazole ribonucleotide synthase	31	4.67315	4.66219	10.4347	11.8033	0.0110657	2.38213	0.0752086
2625289559	L-lysine 6-transaminase precursor	31	2.80389	2.79731	12.5216	13.9494	0.00464767	4.72594	0.0399059
2625288792	hypothetical protein	30	13.0848	13.9866	0.521734	0.536514	0.00119987	0.039091	0.013414
2625289459	yjeF C-terminal region, hydroxyethylthiazole kinase-related/yjeF N-terminal region	30	9.34629	11.1893	6.26081	2.14605	0.11486	0.409381	0.237616
2625293041	Stress response protein SCP2	30	8.41166	11.1893	6.26081	3.21908	0.133305	0.483645	0.262596
2625287677	enoyl-CoA hydratase	30	9.34629	10.2568	5.21734	4.29211	0.0161405	0.485099	0.0866838
2625288659	haloacid dehalogenase superfamily, subfamily IA, variant 3 with third motif having DD or ED/beta-phosphoglucomutase family hydrolase	30	9.34629	9.32438	5.21734	5.36514	0.00034107	0.566797	0.00536891
2625289130	mycothiol S-conjugate amidase	30	8.41166	9.32438	5.21734	6.43816	0.0574776	0.657165	0.162158
2625287395	cysteine desulfurase	30	9.34629	8.39194	4.17387	7.51119	0.2233	0.65875	0.361179
2625292077	diaminopimelate decarboxylase	30	6.54241	10.2568	7.30428	5.36514	0.42823	0.754166	0.564447
2625286990	glutamate synthase (NADPH/NADH) small chain	30	6.54241	9.32438	6.26081	7.51119	0.563148	0.867976	0.670635
2625292500	hypothetical protein	30	7.47703	8.39194	5.21734	8.58422	0.61355	0.869719	0.714808
2625289725	ribonucleoside-diphosphate reductase class Ib beta subunit	30	7.47703	7.45951	8.34774	6.43816	0.94431	0.989915	0.95795
2625289610	sigma 54 modulation protein /SSU ribosomal protein S30P	30	8.41166	6.52707	7.30428	7.51119	0.954075	0.991749	0.962509
2625292142	transcriptional regulator, GntR family	30	8.41166	6.52707	7.30428	7.51119	0.954075	0.991749	0.962509
2625289242	2,3,4,5-tetrahydropyridine-2-carboxylate N-succinyltransferase	30	7.47703	6.52707	8.34774	7.51119	0.280452	1.13245	0.42114
2625291651	deazaflavin-dependent oxidoreductase, nitroreductase family	30	6.54241	7.45951	7.30428	8.58422	0.353586	1.13474	0.49161
2625291515	Uncharacterized membrane-anchored protein	30	7.47703	6.52707	6.26081	9.65724	0.641734	1.13667	0.739088
2625289615	hypothetical protein	30	6.54241	7.45951	6.26081	9.65724	0.640603	1.13685	0.738162
2625287109	Catechol 2,3-dioxygenase	30	6.54241	6.52707	10.4347	6.43816	0.441709	1.29101	0.578871
2625289453	small subunit ribosomal protein S9	30	6.54241	6.52707	8.34774	8.58422	0.00374294	1.29554	0.034173
2625292387	Tryptophan 2,3-dioxygenase apoenzyme	30	5.60778	7.45951	8.34774	8.58422	0.17427	1.29575	0.310086
2625291943	3D-(3,5/4)-trihydroxycyclohexane-1,2-dione hydrolase	30	5.60778	6.52707	8.34774	9.65724	0.066918	1.48374	0.170978
Pd630_LPD02986	Adenosylhomocysteinase	30	5.60778	6.52707	8.34774	9.65724	0.066918	1.48374	0.170978
2625289423	LSU ribosomal protein L29P	30	4.67315	5.59463	8.34774	11.8033	0.109792	1.96255	0.233661
2625288981	Glucose/arabinose dehydrogenase, beta-propeller fold	30	3.73852	3.72975	11.4781	11.8033	0.000422839	3.11738	0.00632872
Pd630_LPD07019	Phenylacetic acid degradation protein paaC	30	2.80389	3.72975	12.5216	11.8033	0.00431028	3.72303	0.0380029
2625293630	glutamate dehydrogenase (NAD(P)+)	30	2.80389	1.86488	14.6086	11.8033	0.0180121	5.65714	0.0933906
2625289644	TIGR02569 family protein	29	11.2156	10.2568	3.1304	3.21908	0.00402897	0.295705	0.0364203
2625292717	5-methyltetrahydropteroyltriglutamate--homocysteine methyltransferase	29	11.2156	9.32438	5.21734	2.14605	0.0674379	0.358492	0.171825
Pd630_LPD05829	hypothetical protein	29	11.2156	9.32438	4.17387	3.21908	0.0249971	0.359931	0.110609
2625289927	NusA antitermination factor	29	11.2156	9.32438	3.1304	4.29211	0.0274554	0.36137	0.112744
2625288919	glucose-6-phosphate 1-dehydrogenase	29	8.41166	11.1893	5.21734	3.21908	0.0824765	0.430409	0.194409
2625290068	phosphoenolpyruvate--protein phosphotransferase	29	9.34629	10.2568	3.1304	5.36514	0.0440985	0.433377	0.143674
2625289029	diguanylate cyclase/phosphodiesterase with GAF sensor	29	9.34629	9.32438	4.17387	5.36514	0.0166013	0.510909	0.088122
2625287220	succinate-semialdehyde dehydrogenase / glutarate-semialdehyde dehydrogenase	29	8.41166	9.32438	6.26081	4.29211	0.0804076	0.594998	0.190846
2625290462	glucose-6-phosphate dehydrogenase assembly protein OpcA	29	8.41166	8.39194	6.26081	5.36514	0.0286584	0.691872	0.113927
2625289699	Thioredoxin	29	7.47703	9.32438	6.26081	5.36514	0.127864	0.691962	0.256384
2625289256	Predicted O-methyltransferase YrrM	29	7.47703	9.32438	4.17387	7.51119	0.311847	0.695481	0.454093
2625287319	seryl-tRNA synthetase	29	7.47703	8.39194	6.26081	6.43816	0.0766262	0.800239	0.183538
2625289328	putative ABC transport system ATP-binding protein	29	6.54241	8.39194	8.34774	5.36514	0.761026	0.918211	0.832116
Pd630_LPD01337	UPF0173 protein	29	5.60778	8.39194	8.34774	6.43816	0.837525	1.05616	0.875232
2625292172	NAD(P) transhydrogenase subunit beta	29	7.47703	6.52707	5.21734	9.65724	0.865663	1.06216	0.893388
2625289437	methionyl aminopeptidase	29	6.54241	6.52707	7.30428	8.58422	0.158552	1.21569	0.291409
2625289431	LSU ribosomal protein L18P	29	5.60778	7.45951	7.30428	8.58422	0.336755	1.2159	0.47594
2625294230	thioredoxin	29	6.54241	5.59463	9.39121	7.51119	0.151934	1.39263	0.284642
2625289931	ribosome-binding factor A	29	6.54241	5.59463	7.30428	9.65724	0.197535	1.3975	0.337312
Pd630_LPD00753	Catalase	29	5.60778	5.59463	9.39121	8.58422	0.0139046	1.6046	0.0818901
2625291535	acetylornithine aminotransferase	29	3.73852	7.45951	8.34774	9.65724	0.22656	1.60787	0.364339
2625292045	methylmalonyl-CoA epimerase	29	2.80389	3.72975	10.4347	12.8763	0.0233789	3.56784	0.107621
2625294110	agmatinase	29	1.86926	3.72975	11.4781	12.8763	0.0150508	4.34978	0.0855703
2625292166	pyruvate dehydrogenase E1 component alpha subunit	29	0.934629	0.932438	16.6955	11.8033	0.0321275	15.2639	0.121674
Pd630_LPD02744	Bacitracin synthase 1	28	12.1502	13.0541	0.521734	0.536514	0.00139895	0.0419868	0.0153885
2625292252	polyphosphate kinase 2, PA0141 family	28	12.1502	11.1893	1.04347	2.14605	0.00522713	0.136658	0.0433851
2625290017	alcohol dehydrogenase	28	11.2156	11.1893	2.08694	2.14605	1.26775e-05	0.188932	0.00115746
2625289614	acyltransferase, WS/DGAT/MGAT	28	12.1502	9.32438	2.08694	3.21908	0.0336681	0.247084	0.125807
2625290095	Acyl-CoA synthetase (NDP forming)	28	10.2809	11.1893	2.08694	3.21908	0.00796724	0.247134	0.0604495
2625289714	Uncharacterized conserved protein YbjT, contains NAD(P)-binding and DUF2867 domains	28	10.2809	10.2568	4.17387	2.14605	0.0197442	0.307723	0.0983264
2625287019	long-chain acyl-CoA synthetase	28	9.34629	11.1893	3.1304	3.21908	0.0164991	0.309195	0.0879206
2625287325	1-acyl-sn-glycerol-3-phosphate acyltransferase	28	8.41166	9.32438	5.21734	4.29211	0.0240612	0.536165	0.109023
2625289730	phosphoserine phosphatase	28	8.41166	8.39194	6.26081	4.29211	0.0865258	0.628015	0.199595
2625288390	hypothetical protein	28	7.47703	9.32438	6.26081	4.29211	0.146685	0.628097	0.27632
2625294055	amino acid ABC transporter ATP-binding protein, PAAT family	28	8.41166	7.45951	6.26081	5.36514	0.0831625	0.73252	0.195186
2625288873	Nucleotide-binding universal stress protein, UspA family	28	6.54241	8.39194	7.30428	5.36514	0.486988	0.84834	0.624174
Pd630_LPD02889	Isocitrate dehydrogenase [NADP]	28	7.47703	7.45951	6.26081	6.43816	0.0062842	0.850195	0.0500361
2625289796	2-(1,2-epoxy-1,2-dihydrophenyl)acetyl-CoA isomerase	28	7.47703	6.52707	7.30428	6.43816	0.85754	0.981315	0.88936
Pd630_LPD04767	Succinate-semialdehyde dehydrogenase [NADP+]	28	6.54241	6.52707	8.34774	6.43816	0.463604	1.13133	0.602378
Pd630_LPD07022	putative enoyl-CoA hydratase paaG	28	7.47703	5.59463	7.30428	7.51119	0.454352	1.1334	0.592041
2625292271	tellurium resistance protein TerD	28	7.47703	5.59463	6.26081	8.58422	0.61328	1.13566	0.714798
Pd630_LPD00413	Alkanesulfonate monooxygenase	28	7.47703	5.59463	6.26081	8.58422	0.61328	1.13566	0.714798
2625291077	deazaflavin-dependent oxidoreductase, nitroreductase family	28	6.54241	6.52707	6.26081	8.58422	0.524606	1.13585	0.652241
2625288466	tRNA (guanine-N(7)-)-methyltransferase	28	4.67315	6.52707	10.4347	6.43816	0.326769	1.50647	0.467853
2625289806	RNAse III	28	6.54241	4.66219	8.34774	8.58422	0.0942538	1.51116	0.211089
2625287925	urocanate hydratase	28	5.60778	3.72975	12.5216	6.43816	0.269822	2.03049	0.409215
2625289524	malate dehydrogenase	28	4.67315	4.66219	9.39121	9.65724	0.000750589	2.04047	0.0093875
2625291427	prokaryotic ubiquitin-like protein Pup	28	2.80389	6.52707	9.39121	9.65724	0.121282	2.04143	0.2468
2625291541	phenylalanyl-tRNA synthetase, alpha subunit	28	2.80389	6.52707	8.34774	10.7303	0.15824	2.04459	0.291409
2625290025	Polyketide cyclase / dehydrase and lipid transport	28	4.67315	2.79731	8.34774	12.8763	0.107013	2.84107	0.228991
2625287007	Acetylornithine deacetylase/Succinyl-diaminopimelate desuccinylase	27.5	12.1502	11.1893	2.08694	0.536514	0.00766391	0.112404	0.058472
2625286731	hypothetical protein	27	14.0194	10.2568	0.521734	0.536514	0.0252713	0.0435919	0.111283
2625292235	FAD/FMN-containing dehydrogenase	27	9.34629	11.1893	3.1304	2.14605	0.0182374	0.256943	0.0935438
2625289322	maltokinase	27	7.47703	11.1893	4.17387	3.21908	0.0987747	0.396059	0.219064
2625289244	succinyldiaminopimelate desuccinylase	27	8.41166	9.32438	5.21734	3.21908	0.0515287	0.475665	0.152537
2625287825	4-aminobutyrate aminotransferase	27	9.34629	7.45951	5.21734	4.29211	0.0738761	0.565843	0.181945
Pd630_LPD03928	Phosphoenolpyruvate carboxylase	27	8.41166	8.39194	5.21734	4.29211	0.0157185	0.565917	0.0861062
2625289895	Lysophospholipase, alpha-beta hydrolase superfamily	27	10.2809	6.52707	4.17387	5.36514	0.206223	0.567528	0.345632
2625291836	heat-inducible transcription repressor HrcA	27	9.34629	7.45951	4.17387	5.36514	0.0827537	0.567602	0.194727
2625292793	phosphate acetyltransferase	27	7.47703	9.32438	4.17387	5.36514	0.0806796	0.56775	0.191326
2625288374	hypothetical protein	27	7.47703	8.39194	5.21734	5.36514	0.0293852	0.666866	0.116309
2625290150	cell division protein ZapE	27	6.54241	8.39194	6.26081	5.36514	0.248702	0.77847	0.390818
2625287355	decaprenylphospho-beta-D-erythro-pentofuranosid-2-ulose 2-reductase	27	5.60778	9.32438	6.26081	5.36514	0.478296	0.778584	0.615626
2625290021	dihydrodipicolinate reductase	27	6.54241	7.45951	5.21734	7.51119	0.657554	0.909057	0.75547
2625291571	thioredoxin	27	6.54241	6.52707	7.30428	6.43816	0.51853	1.05149	0.652241
2625289521	tryptophanyl-tRNA synthetase	27	5.60778	7.45951	7.30428	6.43816	0.772585	1.05167	0.840988
2625287959	Acetyltransferase (GNAT) domain-containing protein	27	7.47703	5.59463	6.26081	7.51119	0.785945	1.05358	0.853231
2625295723	transcriptional regulator, GntR family	27	5.60778	6.52707	7.30428	7.51119	0.104545	1.2209	0.225649
2625294011	glyceraldehyde 3-phosphate dehydrogenase	27	6.54241	4.66219	6.26081	9.65724	0.348604	1.42067	0.490773
2625289623	RNA polymerase, sigma subunit, ECF family	27	4.67315	5.59463	9.39121	7.51119	0.0868141	1.64616	0.199986
2625291726	Iron-binding apoprotein IscA	27	3.73852	6.52707	7.30428	9.65724	0.207903	1.65227	0.34659
Pd630_LPD04106	DNA protection during starvation protein	27	4.67315	4.66219	8.34774	9.65724	0.0220637	1.92869	0.104736
2625288980	L-histidine Nalpha-methyltransferase	27	4.67315	4.66219	7.30428	10.7303	0.126364	1.93186	0.254494
Pd630_LPD02225	hypothetical protein	27	4.67315	2.79731	9.39121	10.7303	0.031623	2.69347	0.120299
2625287805	tryptophan synthase beta chain	27	3.73852	2.79731	9.39121	11.8033	0.0298113	3.24282	0.117149
Pd630_LPD03771	hypothetical protein	27	1.86926	3.72975	12.5216	9.65724	0.0399151	3.96121	0.138917
Pd630_LPD07579	Dihydrolipoyllysine-residue acetyltransferase component of pyruvate dehydrogenase complex	27	2.80389	2.79731	11.4781	10.7303	0.00202199	3.96494	0.0203612
2625293798	transcriptional regulator, LacI family	27	1.86926	2.79731	10.4347	12.8763	0.0190682	4.99532	0.096184
2625287167	3-oxoacid CoA-transferase subunit B	27	0.467315	0.466219	13.5651	13.9494	0.000208931	29.4734	0.00536891
2625292167	pyruvate dehydrogenase E1 component beta subunit	27	0.467315	0.466219	12.5216	15.0224	0.00871634	29.5051	0.0646993
Pd630_LPD06283	Heparin-binding hemagglutinin	26	10.2809	11.1893	1.04347	2.14605	0.00605138	0.148556	0.0493295
2625289782	3-isopropylmalate/(R)-2-methylmalate dehydratase large subunit	26	11.2156	9.32438	2.08694	2.14605	0.013197	0.206086	0.0816339
Pd630_LPD00624	Biotin carboxylase 1	26	10.2809	9.32438	3.1304	2.14605	0.0090513	0.269134	0.0659349
2625290455	hypothetical protein	26	9.34629	10.2568	1.04347	4.29211	0.0516256	0.27218	0.152537
2625292755	phosphatidylserine decarboxylase	26	9.34629	9.32438	3.1304	3.21908	5.49574e-05	0.340078	0.00215041
2625293399	mannitol 2-dehydrogenase	26	9.34629	9.32438	1.04347	5.36514	0.105013	0.343244	0.226481
2625289456	Dienelactone hydrolase	26	7.47703	9.32438	5.21734	3.21908	0.091537	0.502126	0.207207
2625291391	nitroalkane oxidase	26	9.34629	6.52707	4.17387	5.36514	0.174346	0.600944	0.310086
Pd630_LPD06241	Uncharacterized protein	26	8.41166	7.45951	4.17387	5.36514	0.0533997	0.601027	0.156263
2625292737	prolyl oligopeptidase	26	7.47703	7.45951	6.26081	4.29211	0.155876	0.706517	0.288929
2625291608	glutamine amidotransferase	26	6.54241	7.45951	6.26081	5.36514	0.204994	0.830311	0.344043
2625293231	transcriptional regulator, TetR family	26	6.54241	7.45951	6.26081	5.36514	0.204994	0.830311	0.344043
2625292894	acyl-CoA dehydrogenase	26	6.54241	6.52707	8.34774	4.29211	0.925305	0.967128	0.944618
Pd630_LPD03932	Transaldolase	26	4.67315	8.39194	7.30428	5.36514	0.933437	0.969715	0.949734
2625289902	uroporphyrin-III C-methyltransferase / precorrin-2 dehydrogenase / sirohydrochlorin ferrochelatase	26	6.54241	6.52707	6.26081	6.43816	0.17288	0.971651	0.30957
2625288911	molybdopterin molybdotransferase	26	5.60778	6.52707	8.34774	5.36514	0.66335	1.13004	0.76149
2625295624	acetyl-CoA acyltransferase	26	5.60778	5.59463	8.34774	6.43816	0.201392	1.31989	0.341979
2625287338	S-formylglutathione hydrolase FrmB	26	4.67315	6.52707	8.34774	6.43816	0.310243	1.32014	0.452144
2625293797	L-asparaginase	26	4.67315	6.52707	7.30428	7.51119	0.192205	1.32278	0.330569
2625289535	uracil phosphoribosyltransferase	26	5.60778	5.59463	6.26081	8.58422	0.257466	1.32516	0.398949
Pd630_LPD04476	HTH-type transcriptional regulator lutR	26	5.60778	4.66219	8.34774	7.51119	0.0474276	1.5442	0.147073
2625292643	porphobilinogen synthase	26	5.60778	4.66219	7.30428	8.58422	0.0716996	1.54708	0.178208
2625291666	protein of unknown function (DUF1876)	26	4.67315	4.66219	8.34774	8.58422	0.000969673	1.81375	0.0115475
2625291888	MoxR-like ATPase	26	4.67315	4.66219	8.34774	8.58422	0.000969673	1.81375	0.0115475
2625287321	bacterioferritin	26	3.73852	5.59463	8.34774	8.58422	0.0556224	1.81417	0.160537
2625291529	Uncharacterized conserved protein YbaR, Trm112 family	26	3.73852	4.66219	8.34774	9.65724	0.0267283	2.14327	0.112112
2625287739	transcriptional regulator, CarD family	26	3.73852	3.72975	10.4347	8.58422	0.0247184	2.54663	0.110289
Pd630_LPD00911	Alanine dehydrogenase	26	2.80389	3.72975	9.39121	10.7303	0.0140529	3.07967	0.082184
Pd630_LPD06992	Putative aldehyde dehydrogenase dhaS	26	1.86926	1.86488	11.4781	11.8033	0.000276629	6.23476	0.00536891
2625293901	pyruvate dehydrogenase E1 component beta subunit	25.5	0.934629	0.466219	12.5216	12.8763	0.000598961	18.1304	0.00795773
2625289531	adenosine deaminase	25	10.2809	9.32438	2.08694	2.14605	0.00386422	0.21591	0.0351631
2625288130	asparaginase	25	8.41166	9.32438	3.1304	3.21908	0.00642344	0.357999	0.0507054
2625288976	cysteine desulfurase	25	8.41166	8.39194	2.08694	5.36514	0.10406	0.44348	0.225491
2625289665	Predicted unusual protein kinase regulating ubiquinone biosynthesis, AarF/ABC1/UbiB family	25	7.47703	8.39194	6.26081	2.14605	0.2187	0.529767	0.355924
2625289136	hypothetical protein	25	9.34629	6.52707	3.1304	5.36514	0.176761	0.535207	0.31263
2625292006	oligoribonuclease	25	9.34629	5.59463	5.21734	4.29211	0.295047	0.63647	0.437275
2625289892	hypothetical protein	25	5.60778	9.32438	4.17387	5.36514	0.301125	0.638823	0.440588
2625292840	formate-dependent phosphoribosylglycinamide formyltransferase	25	8.41166	5.59463	6.26081	4.29211	0.420795	0.753441	0.555986
2625291835	molecular chaperone DnaJ	25	7.47703	6.52707	5.21734	5.36514	0.0706798	0.75567	0.176329
2625291806	TLP18.3, Psb32 and MOLO-1 founding protein of phosphatase	25	7.47703	5.59463	6.26081	5.36514	0.559703	0.8894	0.667114
2625292104	limonene-1,2-epoxide hydrolase	25	6.54241	5.59463	5.21734	7.51119	0.833826	1.04873	0.872031
Pd630_LPD02570	Catalase	25	6.54241	5.59463	5.21734	7.51119	0.833826	1.04873	0.872031
2625289783	3-isopropylmalate/(R)-2-methylmalate dehydratase small subunit	25	5.60778	5.59463	8.34774	5.36514	0.48856	1.2241	0.625896
2625291473	hypothetical protein	25	5.60778	4.66219	8.34774	6.43816	0.168195	1.43972	0.303364
2625288972	LSU ribosomal protein L25P	25	3.73852	6.52707	7.30428	7.51119	0.245233	1.44322	0.386252
2625291486	hypothetical protein	25	4.67315	5.59463	6.26081	8.58422	0.208533	1.44579	0.347235
2625287717	Heme-degrading monooxygenase HmoA	25	3.73852	6.52707	5.21734	9.65724	0.472076	1.44898	0.612224
2625286858	chlorite dismutase	25	4.67315	4.66219	9.39121	6.43816	0.158912	1.69564	0.291409
2625290061	GTP-binding protein HflX	25	4.67315	4.66219	8.34774	7.51119	0.0160521	1.69881	0.0866629
2625288465	uncharacterized protein	25	2.80389	6.52707	7.30428	8.58422	0.237712	1.70277	0.375919
2625287706	osmotically inducible protein OsmC	25	3.73852	4.66219	8.34774	8.58422	0.0122613	2.01554	0.0807302
2625291725	adenosine kinase	25	2.80389	3.72975	10.4347	8.58422	0.0263838	2.91092	0.112091
2625291546	hypothetical protein	25	1.86926	3.72975	9.39121	10.7303	0.0240204	3.59376	0.109023
2625292852	two component transcriptional regulator, LuxR family	25	1.86926	2.79731	8.34774	12.8763	0.0698761	4.54811	0.176329
2625293902	pyruvate dehydrogenase E1 component alpha subunit	25	1.86926	0.932438	11.4781	11.8033	0.00233635	8.30977	0.0230189
2625287281	thioredoxin reductase (NADPH)	24.5	10.2809	11.1893	1.04347	0.536514	0.00272397	0.0735896	0.0267418
2625290481	DNA end-binding protein Ku	24.5	10.2809	11.1893	0.521734	1.07303	0.00284579	0.074278	0.0272897
2625289594	LPPG:FO 2-phospho-L-lactate transferase	24.5	8.41166	10.2568	4.17387	0.536514	0.0758019	0.252317	0.182508
2625291816	two-component system, OmpR family, KDP operon response regulator KdpE	24	13.0848	8.39194	0.521734	0.536514	0.048976	0.0492741	0.150219
2625291591	glutamate synthase (NADH) large subunit	24	9.34629	12.1217	0.521734	0.536514	0.0179946	0.0492942	0.0933906
2625291674	UDP-N-acetylmuramoylalanine--D-glutamate ligase	24	7.47703	9.32438	5.21734	1.07303	0.146481	0.374395	0.276317
2625288300	acetyl-CoA carboxylase carboxyl transferase subunit beta	24	9.34629	7.45951	4.17387	2.14605	0.0632293	0.376056	0.164938
2625288286	aldose 1-epimerase	24	7.47703	9.32438	3.1304	3.21908	0.0299136	0.377914	0.117209
2625291615	hypothetical protein	24	7.47703	9.32438	3.1304	3.21908	0.0299136	0.377914	0.117209
2625289182	Outer membrane protein OmpA	24	9.34629	6.52707	4.17387	3.21908	0.104277	0.465746	0.225603
2625286971	serine/threonine protein kinase	24	8.41166	7.45951	3.1304	4.29211	0.0301841	0.467673	0.117268
2625287485	FAD/FMN-containing dehydrogenase	24	8.41166	7.45951	2.08694	5.36514	0.132502	0.469535	0.262416
2625292965	2-dehydro-3-deoxyphosphogluconate aldolase / (4S)-4-hydroxy-2-oxoglutarate aldolase	24	8.41166	5.59463	6.26081	3.21908	0.388903	0.676831	0.524732
2625289556	Acyl-CoA dehydrogenase	24	7.47703	6.52707	5.21734	4.29211	0.0771119	0.679047	0.184302
2625292005	hypothetical protein	24	6.54241	7.45951	5.21734	4.29211	0.0747798	0.679154	0.182311
Pd630_LPD06534	3-oxoacyl-[acyl-carrier-protein] reductase FabG	24	6.54241	7.45951	5.21734	4.29211	0.0747798	0.679154	0.182311
Pd630_LPD04928	Proteasome subunit beta	24	8.41166	4.66219	5.21734	5.36514	0.575024	0.809438	0.683887
2625288324	L-ascorbate metabolism protein UlaG, beta-lactamase superfamily	24	7.47703	5.59463	4.17387	6.43816	0.491433	0.811835	0.626646
2625287597	Enamine deaminase RidA, house cleaning of reactive enamine intermediates, YjgF/YER057c/UK1	24	5.60778	7.45951	4.17387	6.43816	0.489597	0.812107	0.626054
Pd630_LPD05713	Acyl-CoA dehydrogenase family member 10	24	6.54241	5.59463	6.26081	5.36514	0.73293	0.95789	0.806222
2625287776	ABC-2 type transport system ATP-binding protein	24	5.60778	6.52707	6.26081	5.36514	0.730042	0.958063	0.803413
2625290118	trk system potassium uptake protein TrkA	24	5.60778	6.52707	5.21734	6.43816	0.783473	0.960499	0.850885
Pd630_LPD05582	putative acetyl-CoA acetyltransferase	24	6.54241	4.66219	7.30428	5.36514	0.641946	1.13073	0.739088
2625289532	hypothetical protein	24	5.60778	5.59463	7.30428	5.36514	0.528315	1.13095	0.652241
2625288139	protein of unknown function (DUF1794)	24	6.54241	4.66219	6.26081	6.43816	0.511718	1.13337	0.648886
2625291990	non-heme chloroperoxidase	24	5.60778	5.59463	6.26081	6.43816	0.0138292	1.13359	0.0816339
2625289585	TIGR03089 family protein	24	4.67315	5.59463	8.34774	5.36514	0.384792	1.33553	0.523616
2625289393	aldehyde dehydrogenase (NAD+)	24	5.60778	4.66219	7.30428	6.43816	0.113595	1.33812	0.235888
2625292704	transcriptional regulator /transcriptional regulator, TetR family	24	4.67315	5.59463	7.30428	6.43816	0.110867	1.3384	0.23412
2625291719	menaquinol-cytochrome c reductase cytochrome b subunit precursor	24	3.73852	6.52707	7.30428	6.43816	0.355927	1.33869	0.494613
2625292559	virulence factor Mce family protein	24	3.73852	6.52707	5.21734	8.58422	0.503534	1.34445	0.639397
2625290125	ABC-2 type transport system ATP-binding protein	24	6.54241	2.79731	7.30428	7.51119	0.281747	1.58629	0.422389
2625291545	bacterial translation initiation factor 3 (bIF-3)	24	5.60778	3.72975	6.26081	8.58422	0.206572	1.58982	0.345632
2625292661	hypothetical protein	24	3.73852	4.66219	8.34774	7.51119	0.0268016	1.88781	0.112247
2625290617	protein of unknown function (DUF1876)	24	2.80389	5.59463	8.34774	7.51119	0.124627	1.8883	0.252107
2625292903	fatty-acyl-CoA synthase	24	5.60778	2.79731	7.30428	8.58422	0.136324	1.89034	0.264068
2625292168	pyruvate dehydrogenase E2 component (dihydrolipoamide acetyltransferase)	24	3.73852	4.66219	7.30428	8.58422	0.0416783	1.89133	0.140761
Pd630_LPD03127	Electron transfer flavoprotein subunit beta	24	3.73852	3.72975	7.30428	9.65724	0.0562963	2.27114	0.1618
2625289296	glutamate decarboxylase	23	11.2156	8.39194	1.04347	1.07303	0.0250866	0.107943	0.110669
2625288848	DNA helicase-2 / ATP-dependent DNA helicase PcrA	23	10.2809	7.45951	1.04347	3.21908	0.0633145	0.240273	0.165003
2625289255	glucose-1-phosphate adenylyltransferase	23	7.47703	9.32438	3.1304	2.14605	0.0314406	0.314048	0.119846
2625291696	serine/threonine protein kinase	23	7.47703	9.32438	3.1304	2.14605	0.0314406	0.314048	0.119846
2625292757	transitional endoplasmic reticulum ATPase	23	7.47703	8.39194	3.1304	3.21908	0.00919531	0.400119	0.0662788
2625289003	transcriptional regulator, TetR family	23	7.47703	7.45951	4.17387	3.21908	0.0156501	0.494958	0.085903
2625291741	protein of unknown function (DUF4191)	23	7.47703	7.45951	4.17387	3.21908	0.0156501	0.494958	0.085903
2625292649	HAD-superfamily subfamily IB hydrolase, TIGR01490	23	7.47703	6.52707	4.17387	4.29211	0.0286034	0.604536	0.113873
2625292658	hypothetical protein	23	7.47703	6.52707	4.17387	4.29211	0.0286034	0.604536	0.113873
Pd630_LPD00778	Acetyl-coenzyme A synthetase	23	7.47703	6.52707	4.17387	4.29211	0.0286034	0.604536	0.113873
Pd630_LPD02164	Glucose-6-phosphate isomerase 1	23	5.60778	8.39194	4.17387	4.29211	0.185452	0.604725	0.3221
2625293196	DNA-binding transcriptional regulator, GntR family	23	5.60778	8.39194	3.1304	5.36514	0.263072	0.606836	0.404746
2625291612	histidinol-phosphate aminotransferase	23	6.54241	6.52707	6.26081	3.21908	0.359307	0.725346	0.498552
2625291870	Uncharacterized conserved protein, Alpha-E superfamily	23	6.54241	6.52707	6.26081	3.21908	0.359307	0.725346	0.498552
2625287311	probable phosphoglycerate mutase	23	6.54241	6.52707	5.21734	4.29211	0.0614062	0.727608	0.162158
2625288488	MaoC like domain-containing protein	23	6.54241	6.52707	4.17387	5.36514	0.0975037	0.729869	0.216596
2625288485	Nucleotide-binding universal stress protein, UspA family	23	4.67315	7.45951	7.30428	3.21908	0.775739	0.867358	0.843155
2625291580	response regulator receiver and ANTAR domain protein	23	5.60778	6.52707	6.26081	4.29211	0.542272	0.869638	0.65369
2625291831	phosphate starvation-inducible protein PhoH	23	6.54241	5.59463	5.21734	5.36514	0.24654	0.871916	0.387864
Pd630_LPD06041	Acetyl-CoA acetyltransferase	23	6.54241	5.59463	5.21734	5.36514	0.24654	0.871916	0.387864
2625287458	Dihydrofolate reductase	23	4.67315	7.45951	5.21734	5.36514	0.634359	0.872231	0.731275
2625288397	ATP-dependent DNA ligase	23	6.54241	5.59463	3.1304	7.51119	0.770381	0.876787	0.840332
2625291599	peroxiredoxin Q/BCP	23	6.54241	4.66219	6.26081	5.36514	0.858385	1.0376	0.8899
2625291584	Uncharacterized conserved protein YndB, AHSA1/START domain	23	4.67315	6.52707	6.26081	5.36514	0.855329	1.03801	0.888925
2625293455	conserved hypothetical protein	23	6.54241	4.66219	5.21734	6.43816	0.859192	1.04024	0.890063
2625287433	CsbD-like	23	4.67315	6.52707	5.21734	6.43816	0.856471	1.04065	0.888925
2625291604	imidazole glycerol phosphate synthase subunit hisF	23	4.67315	6.52707	5.21734	6.43816	0.856471	1.04065	0.888925
2625291734	aminomethyltransferase	23	6.54241	3.72975	7.30428	5.36514	0.555526	1.23337	0.664157
2625290031	TIGR03085 family protein	23	5.60778	4.66219	6.26081	6.43816	0.127545	1.23652	0.255932
2625291783	Protein of unknown function (DUF3052)	23	6.54241	3.72975	4.17387	8.58422	0.681459	1.24201	0.771288
2625289001	UDP-N-acetylglucosamine pyrophosphorylase /glucosamine-1-phosphate N-acetyltransferase	23	5.60778	3.72975	7.30428	6.43816	0.166917	1.47174	0.301575
2625292395	betaine-aldehyde dehydrogenase	23	5.60778	2.79731	8.34774	6.43816	0.201181	1.75916	0.341979
2625293899	dihydrolipoamide dehydrogenase	23	5.60778	2.79731	7.30428	7.51119	0.150746	1.76268	0.282803
2625293532	transcriptional regulator, GntR family	23	4.67315	3.72975	6.26081	8.58422	0.123966	1.76666	0.25114
Pd630_LPD07025	Beta-ketoadipyl-CoA thiolase	23	2.80389	4.66219	9.39121	6.43816	0.13873	2.12017	0.266093
2625287494	hypothetical protein	23	2.80389	4.66219	8.34774	7.51119	0.0542098	2.12413	0.157235
2625287328	Uncharacterized conserved protein, contains LGFP repeats	23	4.67315	2.79731	7.30428	8.58422	0.0656849	2.12684	0.169727
2625291968	Predicted dithiol-disulfide isomerase, DsbA family	23	4.67315	1.86488	8.34774	8.58422	0.0662901	2.58977	0.170487
2625287683	hypoxanthine phosphoribosyltransferase	23	3.73852	2.79731	8.34774	8.58422	0.00860153	2.59064	0.0643705
2625292971	catechol 1,2-dioxygenase	23	2.80389	2.79731	8.34774	9.65724	0.0109629	3.21449	0.0746952
2625292966	6-phosphogluconate dehydratase	22.5	10.2809	9.32438	0.521734	1.07303	0.00373657	0.0813433	0.034173
2625291417	ATP-dependent RNA helicase HelY	22	11.2156	8.39194	0.521734	0.536514	0.0223967	0.0539716	0.105549
2625291646	maltooligosyl trehalose hydrolase	22	11.2156	8.39194	0.521734	0.536514	0.0223967	0.0539716	0.105549
2625288343	Signal transduction histidine kinase	22	7.47703	12.1217	0.521734	0.536514	0.0574073	0.0539957	0.162158
Pd630_LPD05825	Putative ATP-dependent helicase IRC3	22	7.47703	10.2568	2.08694	1.07303	0.0388354	0.178188	0.138195
2625289762	6-phosphofructokinase	22	5.60778	9.32438	4.17387	2.14605	0.178934	0.423243	0.313363
2625291956	4-hydroxyphenylpyruvate dioxygenase	22	6.54241	8.39194	3.1304	3.21908	0.0435082	0.42516	0.14292
2625292481	Endonuclease IV	22	6.54241	8.39194	3.1304	3.21908	0.0435082	0.42516	0.14292
2625288840	dihydrolipoamide dehydrogenase	22	7.47703	6.52707	4.17387	3.21908	0.0390875	0.527913	0.138286
2625287743	23S rRNA (guanosine2251-2'-O)-methyltransferase	22	6.54241	7.45951	3.1304	4.29211	0.0470617	0.530107	0.147073
2625292379	Isopenicillin N synthase	22	6.54241	7.45951	2.08694	5.36514	0.194233	0.532218	0.333544
2625292314	choline dehydrogenase	22	7.47703	5.59463	5.21734	3.21908	0.233383	0.645398	0.370356
2625287477	uncharacterized HhH-GPD family protein	22	5.60778	7.45951	4.17387	4.29211	0.131331	0.647876	0.261992
2625292988	2-oxoglutarate ferredoxin oxidoreductase subunit alpha	22	7.47703	5.59463	3.1304	5.36514	0.25781	0.64992	0.398949
2625293644	Protein of unknown function (DUF664)	22	6.54241	5.59463	5.21734	4.29211	0.185724	0.783507	0.322369
2625289864	uridylate kinase	22	5.60778	6.52707	5.21734	4.29211	0.181758	0.783648	0.317093
Pd630_LPD03935	Quinone oxidoreductase	22	5.60778	6.52707	5.21734	4.29211	0.181758	0.783648	0.317093
2625291500	Carbon monoxide dehydrogenase subunit G	22	6.54241	5.59463	3.1304	6.43816	0.533207	0.788378	0.652241
2625287270	hypothetical protein	22	5.60778	5.59463	5.21734	5.36514	0.0527926	0.944661	0.154983
2625287361	PPOX class probable F420-dependent enzyme	22	5.60778	5.59463	4.17387	6.43816	0.818694	0.9473	0.861655
2625291969	Reductase C-terminal	22	4.67315	5.59463	7.30428	4.29211	0.714194	1.1294	0.789099
2625291436	ATP phosphoribosyltransferase	22	3.73852	6.52707	6.26081	5.36514	0.68797	1.13252	0.772215
2625289632	chromosome partitioning protein	22	5.60778	4.66219	5.21734	6.43816	0.464273	1.13491	0.60296
2625291533	transcriptional regulator, ArgR family	22	4.67315	4.66219	8.34774	4.29211	0.500783	1.35398	0.636494
2625291895	diaminobutyrate aminotransferase apoenzyme	22	5.60778	3.72975	7.30428	5.36514	0.342453	1.35683	0.483494
2625292907	hypothetical protein	22	4.67315	4.66219	7.30428	5.36514	0.227694	1.35715	0.365137
Pd630_LPD05717	Dihydrolipoyllysine-residue acetyltransferase component of pyruvate dehydrogenase complex	22	5.60778	3.72975	6.26081	6.43816	0.216703	1.35999	0.353304
2625289660	voltage-gated potassium channel	22	4.67315	4.66219	6.26081	6.43816	0.00277916	1.36031	0.0269933
2625290831	Clp amino terminal domain-containing protein, pathogenicity island	22	4.67315	4.66219	6.26081	6.43816	0.00277916	1.36031	0.0269933
2625290697	Cutinase	22	3.73852	5.59463	6.26081	6.43816	0.21281	1.36063	0.349563
2625291900	GTP-binding protein	22	4.67315	3.72975	8.34774	5.36514	0.23171	1.63192	0.367957
2625288313	2,5-diketo-D-gluconate reductase A	22	4.67315	3.72975	6.26081	7.51119	0.0755856	1.63896	0.182508
2625291516	DNA replication and repair protein RecN	22	4.67315	1.86488	7.30428	8.58422	0.0938538	2.43017	0.210537
2625287329	SpoIID/LytB domain protein	22	2.80389	2.79731	8.34774	8.58422	0.000435613	3.02292	0.00648448
2625293975	NAD(P)-dependent dehydrogenase, short-chain alcohol dehydrogenase family	22	2.80389	1.86488	8.34774	9.65724	0.0142871	3.85648	0.082184
2625294025	peptidoglycan glycosyltransferase	22	1.86926	2.79731	8.34774	9.65724	0.0141723	3.85829	0.082184
2625291944	2-keto-myo-inositol dehydratase	22	0.934629	0.932438	12.5216	8.58422	0.0394251	11.3043	0.138286
2625293522	formyl-CoA transferase	22	0.934629	0.932438	11.4781	9.65724	0.00881283	11.3201	0.0650629
2625288249	Helicase conserved C-terminal domain-containing protein	21.5	11.2156	7.45951	0.521734	1.07303	0.046017	0.0853952	0.146636
2625293946	CHAD domain-containing protein	21	9.34629	8.39194	1.04347	1.07303	0.0037149	0.119318	0.0341447
2625292861	Glutamate-cysteine ligase family 2(GCS2)	21	9.34629	6.52707	2.08694	2.14605	0.0539763	0.266673	0.157113
2625291510	chromosome partitioning protein	21	7.47703	8.39194	1.04347	3.21908	0.038951	0.268609	0.138195
2625288765	Dynamin family protein	21	6.54241	7.45951	4.17387	2.14605	0.0746552	0.451362	0.182311
2625290032	DNA segregation ATPase FtsK/SpoIIIE, S-DNA-T family	21	8.41166	5.59463	3.1304	3.21908	0.112988	0.453331	0.235015
Pd630_LPD00086	Long-chain-fatty-acid--CoA ligase FadD15	21	7.47703	6.52707	3.1304	3.21908	0.0151831	0.453402	0.0855703
2625289300	putative glutathione S-transferase	21	6.54241	7.45951	3.1304	3.21908	0.0141891	0.453473	0.082184
2625288295	propionyl-CoA synthetase	21	8.41166	4.66219	4.17387	3.21908	0.279761	0.565476	0.420793
2625291563	amino acid ABC transporter ATP-binding protein, PAAT family	21	7.47703	5.59463	4.17387	3.21908	0.114837	0.565571	0.237616
2625286941	6-phosphogluconate dehydrogenase	21	6.54241	6.52707	4.17387	3.21908	0.0271513	0.565666	0.112744
2625292004	hypothetical protein	21	6.54241	6.52707	4.17387	3.21908	0.0271513	0.565666	0.112744
2625287594	arsenite efflux ATP-binding protein ArsA	21	5.60778	6.52707	5.21734	3.21908	0.234702	0.695223	0.371592
2625291677	UDP-N-acetylmuramoylalanyl-D-glutamate--2,6-diaminopimelate ligase	21	6.54241	5.59463	4.17387	4.29211	0.0615122	0.697533	0.162158
2625291479	Uncharacterized conserved protein	21	5.60778	6.52707	4.17387	4.29211	0.0582967	0.697659	0.162158
2625288497	beta-ketoacyl ACP synthase	21	6.54241	5.59463	3.1304	5.36514	0.272357	0.699968	0.412375
Pd630_LPD04556	NAD-dependent alcohol dehydrogenase	21	5.60778	5.59463	6.26081	3.21908	0.628267	0.846237	0.72578
2625289245	hypothetical protein	21	5.60778	5.59463	5.21734	4.29211	0.208808	0.848876	0.347235
2625288132	hypothetical protein	21	7.47703	3.72975	4.17387	5.36514	0.712725	0.851181	0.787934
2625289775	2-keto-4-pentenoate hydratase/2-oxohepta-3-ene-1,7-dioic acid hydratase (catechol pathway)	21	6.54241	4.66219	4.17387	5.36514	0.532308	0.851348	0.652241
2625291553	DNA helicase IV	21	6.54241	4.66219	4.17387	5.36514	0.532308	0.851348	0.652241
2625292069	translation factor SUA5	21	5.60778	4.66219	5.21734	5.36514	0.775029	1.03043	0.842717
2625291559	dephospho-CoA kinase	21	4.67315	5.59463	5.21734	5.36514	0.768062	1.03065	0.838137
2625292565	phospholipid/cholesterol/gamma-HCH transport system ATP-binding protein	21	4.67315	5.59463	5.21734	5.36514	0.768062	1.03065	0.838137
2625287679	inorganic pyrophosphatase	21	4.67315	4.66219	7.30428	4.29211	0.53117	1.2422	0.652241
2625287392	ABC-2 type transport system ATP-binding protein	21	3.73852	5.59463	7.30428	4.29211	0.587881	1.24249	0.693986
2625295105	hypothetical protein	21	4.67315	4.66219	6.26081	5.36514	0.124905	1.24537	0.252297
Pd630_LPD01335	Vitamin B12 transport periplasmic protein BtuE	21	4.67315	4.66219	6.26081	5.36514	0.124905	1.24537	0.252297
Pd630_LPD01714	hypothetical protein	21	3.73852	4.66219	6.26081	6.43816	0.0446965	1.51165	0.144198
2625291904	nucleoside diphosphate kinase	21	3.73852	4.66219	5.21734	7.51119	0.222197	1.51517	0.36033
2625295620	2-keto-4-pentenoate hydratase/2-oxohepta-3-ene-1,7-dioic acid hydratase (catechol pathway	21	3.73852	2.79731	7.30428	7.51119	0.0132778	2.26681	0.0816339
Pd630_LPD02224	hypothetical protein	21	2.80389	3.72975	7.30428	7.51119	0.0128695	2.26757	0.0816339
2625289564	biotin carboxyl carrier protein /biotin carboxylase	21	3.73852	1.86488	9.39121	6.43816	0.0997668	2.82496	0.219274
2625289357	hypothetical protein	21	0.934629	4.66219	7.30428	8.58422	0.120673	2.83884	0.245863
2625288769	Uncharacterized damage-inducible protein DinB (forms a four-helix bundle)	21	1.86926	2.79731	7.30428	9.65724	0.0398124	3.63468	0.138736
2625292967	glucose-6-phosphate 1-dehydrogenase	20.5	10.2809	7.45951	1.04347	0.536514	0.0300537	0.0890611	0.11722
2625287310	prephenate dehydratase	20.5	9.34629	7.45951	0.521734	2.14605	0.0296383	0.158742	0.11667
2625288152	phosphate ABC transporter ATP-binding protein, PhoT family	20	9.34629	8.39194	0.521734	0.536514	0.00325838	0.0596591	0.030541
Pd630_LPD05334	Potassium-transporting ATPase B chain	20	9.34629	8.39194	0.521734	0.536514	0.00325838	0.0596591	0.030541
2625289552	ATP dependent helicase, Lhr family	20	8.41166	9.32438	0.521734	0.536514	0.00298238	0.0596665	0.0284625
2625293626	formate dehydrogenase major subunit	20	5.60778	9.32438	3.1304	1.07303	0.127479	0.281502	0.255932
2625293018	hypothetical protein	20	8.41166	6.52707	2.08694	2.14605	0.0296467	0.283357	0.11667
2625288348	PPOX class probable F420-dependent enzyme	20	7.47703	6.52707	3.1304	2.14605	0.0236981	0.376779	0.108664
2625288875	primary-amine oxidase	20	6.54241	7.45951	3.1304	2.14605	0.0229587	0.376838	0.106778
2625290385	cyclopropane-fatty-acyl-phospholipid synthase	20	5.60778	8.39194	2.08694	3.21908	0.101625	0.379009	0.221618
2625289310	transcriptional regulator, TetR family	20	6.54241	6.52707	3.1304	3.21908	0.000179299	0.485826	0.00536891
2625289254	glycogen synthase (ADP-glucose)	20	6.54241	6.52707	2.08694	4.29211	0.0936332	0.488087	0.210214
2625290426	aspartate carbamoyltransferase	20	5.60778	7.45951	2.08694	4.29211	0.145868	0.488169	0.275539
2625288953	Uncharacterized SAM-binding protein YcdF, DUF218 family	20	4.67315	7.45951	4.17387	3.21908	0.248854	0.609344	0.390832
2625288892	SSU ribosomal protein S18P	20	6.54241	5.59463	3.1304	4.29211	0.0879892	0.611559	0.202014
2625288814	protein of unknown function (DUF4878)	20	6.54241	4.66219	5.21734	3.21908	0.41924	0.752943	0.554199
2625288775	molecular chaperone DnaJ	20	6.54241	4.66219	4.17387	4.29211	0.283232	0.755581	0.423688
2625289809	Uncharacterized OsmC-related protein	20	5.60778	5.59463	4.17387	4.29211	0.00188472	0.755729	0.0190489
2625291897	Phosphoglycerate dehydrogenase	20	4.67315	6.52707	4.17387	4.29211	0.278916	0.755877	0.419753
2625289055	hypothetical protein	20	4.67315	5.59463	5.21734	4.29211	0.620143	0.926145	0.722182
2625292570	LSU ribosomal protein L11P	20	5.60778	4.66219	4.17387	5.36514	0.678237	0.928826	0.770588
2625292995	glycerol-3-phosphate dehydrogenase (NAD(P)+)	20	5.60778	4.66219	4.17387	5.36514	0.678237	0.928826	0.770588
2625289434	large subunit ribosomal protein L15	20	4.67315	5.59463	3.1304	6.43816	0.857481	0.931903	0.88936
2625289425	LSU ribosomal protein L14P	20	3.73852	5.59463	6.26081	4.29211	0.696286	1.13069	0.776834
2625288795	orotate phosphoribosyltransferase	20	6.54241	2.79731	5.21734	5.36514	0.771729	1.13306	0.840988
Pd630_LPD00037	hypothetical protein	20	4.67315	4.66219	5.21734	5.36514	0.0138292	1.13359	0.0816339
2625289259	serine protease, S1-C subfamily, contains C-terminal PDZ domain	20	6.54241	2.79731	4.17387	6.43816	0.798639	1.13623	0.861655
2625293546	Uncharacterized conserved protein YndB, AHSA1/START domain	20	5.60778	3.72975	4.17387	6.43816	0.707086	1.13649	0.783776
2625289166	Polyketide cyclase / dehydrase and lipid transport	20	4.67315	4.66219	4.17387	6.43816	0.629659	1.13676	0.726774
2625294093	Methyltransferase domain-containing protein	20	4.67315	3.72975	6.26081	5.36514	0.131518	1.38356	0.262065
2625287481	acetyl-CoA C-acetyltransferase	20	3.73852	4.66219	5.21734	6.43816	0.167374	1.38744	0.302201
2625292028	protein of unknown function (DUF2017)	20	3.73852	3.72975	7.30428	5.36514	0.115428	1.69643	0.238251
2625291915	hypothetical protein	20	3.73852	3.72975	6.26081	6.43816	0.00115048	1.70039	0.0129678
2625289926	ribosome maturation factor RimP	20	3.73852	2.79731	6.26081	7.51119	0.0437311	2.10715	0.143281
2625288120	Glyoxalase-like domain-containing protein	20	3.73852	2.79731	5.21734	8.58422	0.17325	2.11168	0.309947
2625288496	protein of unknown function (DUF4185)	20	2.80389	2.79731	7.30428	7.51119	0.000504396	2.64505	0.00738792
2625291945	myo-inositol 2-dehydrogenase / D-chiro-inositol 1-dehydrogenase	20	1.86926	2.79731	9.39121	6.43816	0.0690283	3.39208	0.175388
Pd630_LPD05981	Serine hydroxymethyltransferase	20	2.80389	1.86488	8.34774	7.51119	0.0123959	3.39682	0.0814208
2625291660	hypothetical protein	20	1.86926	2.79731	7.30428	8.58422	0.0192764	3.40475	0.0970551
2625290082	phenazine biosynthesis protein PhzF family	19.5	0.467315	7.45951	6.26081	5.36514	0.652123	1.46666	0.749859
2625291650	pyruvate dehydrogenase (quinone)	19	9.34629	6.52707	1.04347	1.07303	0.0395282	0.133336	0.138286
2625291534	ornithine carbamoyltransferase	19	8.41166	6.52707	2.08694	1.07303	0.0314601	0.211528	0.119846
2625292940	transcriptional regulator, TetR family	19	7.47703	5.59463	3.1304	2.14605	0.0668941	0.403656	0.170978
2625288503	Pimeloyl-ACP methyl ester carboxylesterase	19	5.60778	6.52707	4.17387	2.14605	0.120641	0.520808	0.245863
2625290073	transcriptional repressor NrdR	19	4.67315	7.45951	4.17387	2.14605	0.233703	0.520902	0.37065
2625287601	DNA-(apurinic or apyrimidinic site) lyase /endonuclease III	19	5.60778	6.52707	3.1304	3.21908	0.0245495	0.523244	0.110051
2625289593	coenzyme F420-0:L-glutamate ligase / coenzyme F420-1:gamma-L-glutamate ligase	19	5.60778	6.52707	3.1304	3.21908	0.0245495	0.523244	0.110051
2625290751	hypothetical protein	19	5.60778	6.52707	3.1304	3.21908	0.0245495	0.523244	0.110051
Pd630_LPD00017	Uncharacterized protein	19	5.60778	6.52707	3.1304	3.21908	0.0245495	0.523244	0.110051
2625290170	acyl-CoA thioesterase-2	19	6.54241	5.59463	2.08694	4.29211	0.138548	0.525585	0.265931
Pd630_LPD05490	ATP-dependent Clp protease proteolytic subunit	19	4.67315	7.45951	2.08694	4.29211	0.24683	0.525775	0.388098
2625287590	Predicted phosphohydrolase, MPP superfamily	19	4.67315	7.45951	1.04347	5.36514	0.381485	0.528211	0.520848
2625293862	hypothetical protein	19	7.47703	3.72975	5.21734	2.14605	0.510789	0.657048	0.648308
2625289541	AIG2-like family protein	19	6.54241	4.66219	4.17387	3.21908	0.212415	0.659814	0.349563
2625292105	3'(2'),5'-bisphosphate nucleotidase	19	6.54241	4.66219	4.17387	3.21908	0.212415	0.659814	0.349563
2625292779	hydroxymethylpyrimidine/phosphomethylpyrimidine kinase	19	5.60778	5.59463	3.1304	4.29211	0.082892	0.662582	0.194885
2625291632	succinate dehydrogenase / fumarate reductase flavoprotein subunit	19	5.60778	5.59463	2.08694	5.36514	0.371076	0.665221	0.511771
2625291576	amino acid/amide ABC transporter ATP-binding protein	19	5.60778	4.66219	5.21734	3.21908	0.494109	0.821465	0.629472
Pd630_LPD01656	hypothetical protein	19	5.60778	4.66219	5.21734	3.21908	0.494109	0.821465	0.629472
2625290224	molecular chaperone DnaK	19	3.73852	6.52707	5.21734	3.21908	0.647218	0.821816	0.744845
2625294862	Lsr2 protein	19	5.60778	4.66219	4.17387	4.29211	0.198868	0.824343	0.339165
2625289770	acetolactate synthase, small subunit	19	3.73852	6.52707	4.17387	4.29211	0.585157	0.824695	0.691733
Pd630_LPD04838	Isocitrate dehydrogenase [NADP]	19	3.73852	6.52707	4.17387	4.29211	0.585157	0.824695	0.691733
2625292787	thiamine-phosphate diphosphorylase	19	5.60778	4.66219	3.1304	5.36514	0.540694	0.827222	0.652241
2625291981	acyl-CoA thioester hydrolase	19	4.67315	4.66219	6.26081	3.21908	0.966416	1.01548	0.973166
Pd630_LPD05161	Putative nitroreductase	19	3.73852	5.59463	5.21734	4.29211	0.939998	1.01889	0.955345
2625288029	Diadenosine tetraphosphate (Ap4A) hydrolase	19	4.67315	4.66219	4.17387	5.36514	0.879985	1.02182	0.902832
2625288147	transcriptional regulator	19	4.67315	4.66219	4.17387	5.36514	0.879985	1.02182	0.902832
2625287010	transcriptional regulator, TetR family	19	3.73852	5.59463	4.17387	5.36514	0.934142	1.02206	0.950099
2625292665	Acyl-CoA synthetase (AMP-forming)/AMP-acid ligase II	19	3.73852	4.66219	6.26081	4.29211	0.426636	1.25619	0.562617
2625288861	hypothetical protein	19	4.67315	3.72975	4.17387	6.43816	0.46285	1.2629	0.601683
Pd630_LPD01094	hypothetical protein	19	3.73852	3.72975	7.30428	4.29211	0.304086	1.55275	0.444445
2625287463	TIGR03086 family protein	19	4.67315	2.79731	6.26081	5.36514	0.183628	1.55626	0.320152
Pd630_LPD07748	18 kDa antigen 2	19	3.73852	3.72975	6.26081	5.36514	0.0434129	1.55671	0.14292
2625290450	6,7-dimethyl-8-ribityllumazine synthase	19	3.73852	3.72975	5.21734	6.43816	0.0755082	1.56067	0.182508
2625290689	hypothetical protein	19	3.73852	3.72975	5.21734	6.43816	0.0755082	1.56067	0.182508
2625289735	NUDIX domain-containing protein	19	2.80389	3.72975	7.30428	5.36514	0.103887	1.9391	0.225491
2625288932	arginine deiminase	19	4.67315	1.86488	6.26081	6.43816	0.159989	1.94233	0.291825
2625292291	Glyoxylase, beta-lactamase superfamily II	19	3.73852	2.79731	6.26081	6.43816	0.0233089	1.94298	0.10748
2625290138	ribonuclease D	19	1.86926	4.66219	6.26081	6.43816	0.158383	1.94428	0.291409
2625288903	molybdenum cofactor synthesis domain-containing protein	19	2.80389	3.72975	5.21734	7.51119	0.129246	1.94815	0.258397
2625291717	ubiquinol-cytochrome c reductase cytochrome c subunit	19	2.80389	3.72975	5.21734	7.51119	0.129246	1.94815	0.258397
2625288403	Lipoprotein-anchoring transpeptidase ErfK/SrfK	19	2.80389	1.86488	8.34774	6.43816	0.041505	3.16698	0.140348
2625287168	3-oxoacid CoA-transferase subunit A	19	1.86926	2.79731	8.34774	6.43816	0.0413122	3.16847	0.140042
2625288292	deoxyribodipyrimidine photo-lyase	18.5	8.41166	7.45951	1.04347	0.536514	0.00564908	0.0995504	0.0466049
2625290185	GTP pyrophosphokinase	18.5	7.47703	7.45951	2.08694	0.536514	0.0154895	0.17564	0.0855703
2625292689	Protein of unknown function (DUF2993)	18	8.41166	7.45951	0.521734	0.536514	0.00410733	0.0666773	0.0366948
2625295618	enoyl-CoA hydratase	18	8.41166	6.52707	1.04347	1.07303	0.020932	0.141678	0.101556
2625289737	Methyltransferase domain-containing protein	18	7.47703	7.45951	1.04347	1.07303	7.18581e-06	0.141699	0.00115746
2625287332	galactofuranosylgalactofuranosylrhamnosyl-N-acetylglucosaminyl-diphospho-decaprenol beta-1,5/1,6-galactofuranosyltransferase	18	6.54241	8.39194	1.04347	1.07303	0.0201973	0.14172	0.0998561
2625288165	transcriptional regulator, TetR family	18	6.54241	8.39194	1.04347	1.07303	0.0201973	0.14172	0.0998561
2625292866	carboxymethylenebutenolidase	18	6.54241	8.39194	1.04347	1.07303	0.0201973	0.14172	0.0998561
Pd630_LPD01372	Phosphate-binding protein	18	7.47703	5.59463	3.1304	1.07303	0.0862737	0.321568	0.199595
2625287688	dihydropteroate synthase	18	6.54241	6.52707	3.1304	1.07303	0.0498578	0.321622	0.152132
2625292828	NagD protein	18	5.60778	7.45951	2.08694	2.14605	0.041276	0.323938	0.140042
2625289616	Ferredoxin-NADP reductase	18	7.47703	5.59463	1.04347	3.21908	0.0921525	0.326091	0.208084
Pd630_LPD02048	Uncharacterized protein fadF	18	6.54241	5.59463	3.1304	2.14605	0.0374564	0.43474	0.134991
2625292226	(R,R)-butanediol dehydrogenase / meso-butanediol dehydrogenase / diacetyl reductase	18	5.60778	6.52707	3.1304	2.14605	0.0364692	0.434819	0.132304
Pd630_LPD02222	putative serine protease do-like protein	18	5.60778	6.52707	3.1304	2.14605	0.0364692	0.434819	0.132304
2625289617	Fatty acid desaturase	18	7.47703	4.66219	2.08694	3.21908	0.153115	0.437097	0.286073
Pd630_LPD02242	Glucose-6-phosphate 1-dehydrogenase	18	7.47703	3.72975	4.17387	2.14605	0.370104	0.563937	0.510688
2625290847	GTP cyclohydrolase II	18	7.47703	3.72975	3.1304	3.21908	0.324418	0.566575	0.467853
2625289626	Two-component sensor histidine kinase, contains HisKA and HATPase domains	18	5.60778	5.59463	3.1304	3.21908	0.00034107	0.566797	0.00536891
2625290427	dihydroorotase	18	5.60778	5.59463	3.1304	3.21908	0.00034107	0.566797	0.00536891
2625291937	monosaccharide ABC transporter substrate-binding protein, CUT2 family	18	4.67315	6.52707	3.1304	3.21908	0.120508	0.566907	0.245863
2625289729	cytochrome c oxidase subunit 1	18	6.54241	3.72975	4.17387	3.21908	0.434635	0.719708	0.571515
2625289587	dTDP-4-dehydrorhamnose reductase	18	6.54241	3.72975	3.1304	4.29211	0.447909	0.722585	0.58539
Pd630_LPD00405	Peptide methionine sulfoxide reductase MsrA	18	5.60778	4.66219	3.1304	4.29211	0.197673	0.72274	0.337338
2625290425	pyrimidine operon attenuation protein / uracil phosphoribosyltransferase	18	5.60778	4.66219	2.08694	5.36514	0.495693	0.725618	0.631197
2625290094	acetoin utilization protein AcuC	18	5.60778	3.72975	5.21734	3.21908	0.773674	0.903496	0.841578
Pd630_LPD00384	Uncharacterized protein ycnI	18	4.67315	4.66219	5.21734	3.21908	0.696878	0.903708	0.776862
Pd630_LPD07198	hypothetical protein	18	4.67315	4.66219	5.21734	3.21908	0.696878	0.903708	0.776862
2625290112	deoxyuridine 5'-triphosphate nucleotidohydrolase	18	4.67315	4.66219	4.17387	4.29211	0.0181499	0.906875	0.0934444
2625292514	SSU ribosomal protein S12P	18	4.67315	4.66219	4.17387	4.29211	0.0181499	0.906875	0.0934444
Pd630_LPD00383	Copper transport protein	18	4.67315	4.66219	4.17387	4.29211	0.0181499	0.906875	0.0934444
2625290478	cysteine desulfurase	18	4.67315	4.66219	3.1304	5.36514	0.743189	0.910041	0.816142
2625289205	DNA-binding transcriptional regulator, MarR family	18	3.73852	5.59463	3.1304	5.36514	0.800229	0.910255	0.861655
2625291461	conserved hypothetical protein	18	3.73852	5.59463	3.1304	5.36514	0.800229	0.910255	0.861655
2625287740	2-C-methyl-D-erythritol 4-phosphate cytidylyltransferase	18	4.67315	3.72975	5.21734	4.29211	0.490483	1.13169	0.626601
2625292388	Uncharacterized conserved protein YbjT, contains NAD(P)-binding and DUF2867 domains	18	4.67315	3.72975	5.21734	4.29211	0.490483	1.13169	0.626601
2625290085	hypothetical protein	18	3.73852	4.66219	5.21734	4.29211	0.48571	1.13198	0.623119
2625290795	Gas vesicle synthesis protein GvpL/GvpF	18	2.80389	5.59463	4.17387	5.36514	0.743145	1.1358	0.816142
2625291995	hypothetical protein	18	3.73852	3.72975	5.21734	5.36514	0.00225262	1.41699	0.0222741
Pd630_LPD00860	Dihydropteroate synthase	18	3.73852	3.72975	5.21734	5.36514	0.00225262	1.41699	0.0222741
2625293545	hypothetical protein	18	3.73852	1.86488	6.26081	6.43816	0.0637026	2.2663	0.165072
2625292224	6,7-dimethyl-8-ribityllumazine synthase	18	2.80389	2.79731	5.21734	7.51119	0.0898412	2.27246	0.204475
2625292575	Acyl dehydratase	18	2.80389	2.79731	5.21734	7.51119	0.0898412	2.27246	0.204475
2625288378	hypothetical protein	18	0.934629	1.86488	7.30428	8.58422	0.0143008	5.67546	0.082184
2625290941	L-proline dehydrogenase	18	0.934629	0.932438	9.39121	7.51119	0.0152777	9.05291	0.0855703
2625289544	glycerol kinase	17.5	8.41166	6.52707	1.04347	0.536514	0.0206827	0.105764	0.101556
2625291202	4-hydroxy-tetrahydrodipicolinate synthase	17.5	7.47703	7.45951	1.04347	0.536514	0.00143923	0.10578	0.0157682
2625288723	GDPmannose 4,6-dehydratase	17.5	0.934629	0.466219	8.34774	8.58422	0.00113947	12.0869	0.0129678
2625293794	2,4-dienoyl-CoA reductase	17.5	0.934629	0.466219	8.34774	8.58422	0.00113947	12.0869	0.0129678
2625294538	FAD/FMN-containing dehydrogenase	17	8.41166	6.52707	0.521734	0.536514	0.0179409	0.0708392	0.0933906
Pd630_LPD05549	Putative sterigmatocystin biosynthesis fatty acid synthase subunit alpha	17	6.54241	8.39194	0.521734	0.536514	0.0173073	0.07086	0.090467
2625287429	hypothetical protein	17	7.47703	6.52707	1.04347	1.07303	0.00633153	0.151134	0.0502669
Pd630_LPD02098	hypothetical protein	17	6.54241	6.52707	2.08694	1.07303	0.0103095	0.241782	0.0717666
Pd630_LPD04494	putative oxidoreductase YrpG	17	7.47703	4.66219	2.08694	2.14605	0.106867	0.348703	0.228857
2625289004	transcriptional regulator, TetR family	17	5.60778	6.52707	2.08694	2.14605	0.0133197	0.348829	0.0816339
Pd630_LPD04839	Uncharacterized protein	17	4.67315	7.45951	1.04347	3.21908	0.15591	0.351329	0.288929
2625287267	NADPH:quinone reductase	17	4.67315	6.52707	3.1304	2.14605	0.105972	0.471103	0.227475
2625287700	Lsr2 protein	17	4.67315	6.52707	3.1304	2.14605	0.105972	0.471103	0.227475
2625289442	SSU ribosomal protein S11P	17	4.67315	6.52707	3.1304	2.14605	0.105972	0.471103	0.227475
2625286974	protein phosphatase	17	6.54241	4.66219	2.08694	3.21908	0.115041	0.473557	0.237809
2625288225	Glyoxalase-like domain-containing protein	17	5.60778	5.59463	2.08694	3.21908	0.03495	0.47365	0.129362
2625291872	small subunit ribosomal protein S20	17	5.60778	5.59463	2.08694	3.21908	0.03495	0.47365	0.129362
2625289392	Acyl-CoA dehydrogenase	17	4.67315	6.52707	2.08694	3.21908	0.113219	0.473742	0.235287
2625288027	two-component system, OmpR family, response regulator	17	5.60778	4.66219	4.17387	2.14605	0.219536	0.615379	0.35686
2625291593	Prolipoprotein diacylglyceryl transferase	17	4.67315	5.59463	4.17387	2.14605	0.21833	0.615511	0.355744
2625289930	hypothetical protein	17	5.60778	4.66219	3.1304	3.21908	0.0539772	0.618258	0.157113
2625290944	Rho termination factor, N-terminal domain	17	5.60778	4.66219	3.1304	3.21908	0.0539772	0.618258	0.157113
2625293686	Acetyl esterase/lipase	17	4.67315	5.59463	3.1304	3.21908	0.0515418	0.61839	0.152537
2625288133	4-amino-4-deoxychorismate lyase	17	4.67315	4.66219	4.17387	3.21908	0.178925	0.791932	0.313363
2625288934	NAD(P)H-binding	17	4.67315	4.66219	4.17387	3.21908	0.178925	0.791932	0.313363
2625291076	transcriptional regulator, TetR family	17	4.67315	4.66219	4.17387	3.21908	0.178925	0.791932	0.313363
Pd630_LPD05824	putative DNA helicase	17	4.67315	4.66219	4.17387	3.21908	0.178925	0.791932	0.313363
2625289305	Enoyl-CoA hydratase/carnithine racemase	17	4.67315	4.66219	3.1304	4.29211	0.241411	0.795098	0.38111
2625289033	hypothetical protein	17	4.67315	3.72975	5.21734	3.21908	0.989274	1.00399	0.989635
2625292257	hypothetical protein	17	4.67315	3.72975	4.17387	4.29211	0.953137	1.00751	0.962509
2625291538	N-acetyl-gamma-glutamyl-phosphate reductase	17	3.73852	4.66219	4.17387	4.29211	0.950497	1.00777	0.961733
2625292572	protein translocase subunit secE/sec61 gamma	17	3.73852	4.66219	4.17387	4.29211	0.950497	1.00777	0.961733
Pd630_LPD01724	3-ketoacyl-CoA thiolase	17	3.73852	4.66219	4.17387	4.29211	0.950497	1.00777	0.961733
Pd630_LPD02089	S-(hydroxymethyl)glutathione dehydrogenase	17	2.80389	5.59463	4.17387	4.29211	0.982924	1.00803	0.985443
2625295660	acyl-CoA dehydrogenase	17	4.67315	3.72975	3.1304	5.36514	0.973005	1.01102	0.976928
2625290104	potassium/proton antiporter regulatory subunit, CPA2 family	17	3.73852	4.66219	3.1304	5.36514	0.97228	1.01129	0.976917
Pd630_LPD04583	Deazaflavin-dependent nitroreductase	17	3.73852	3.72975	6.26081	3.21908	0.576393	1.26936	0.68484
Pd630_LPD06666	hypothetical protein	17	4.67315	2.79731	4.17387	5.36514	0.450185	1.2769	0.58773
2625287376	dTDP-glucose 4,6-dehydratase	17	3.73852	3.72975	4.17387	5.36514	0.224303	1.27727	0.361179
2625292627	Broad specificity phosphatase PhoE	17	3.73852	3.72975	4.17387	5.36514	0.224303	1.27727	0.361179
2625292901	glutaryl-CoA dehydrogenase	17	3.73852	2.79731	6.26081	4.29211	0.206987	1.61462	0.345904
2625295331	Cellulose biosynthesis protein BcsQ	17	3.73852	2.79731	6.26081	4.29211	0.206987	1.61462	0.345904
2625287394	Protein of unknown function (DUF2587)	17	3.73852	2.79731	5.21734	5.36514	0.0512107	1.61915	0.152132
2625290064	phosphocarrier protein	17	3.73852	2.79731	5.21734	5.36514	0.0512107	1.61915	0.152132
2625292799	coenzyme F420-dependent glucose-6-phosphate dehydrogenase	17	2.80389	3.72975	5.21734	5.36514	0.0496636	1.61969	0.151987
2625292833	Rhodanese-related sulfurtransferase	17	2.80389	3.72975	5.21734	5.36514	0.0496636	1.61969	0.151987
2625292714	serine/threonine-protein kinase RsbW	17	2.80389	2.79731	6.26081	5.36514	0.0213958	2.07562	0.102414
2625289560	protein-tyrosine phosphatase	17	1.86926	3.72975	6.26081	5.36514	0.100069	2.07643	0.219274
Pd630_LPD04915	putative dipeptidase pepE	17	1.86926	3.72975	6.26081	5.36514	0.100069	2.07643	0.219274
2625294818	chromosome partitioning protein, ParB family	17	2.80389	2.79731	5.21734	6.43816	0.038339	2.08089	0.137089
Pd630_LPD02204	Putrescine oxidase	17	2.80389	2.79731	5.21734	6.43816	0.038339	2.08089	0.137089
2625291978	alpha-glucosidase	17	1.86926	2.79731	6.26081	6.43816	0.0135561	2.72126	0.0816339
XXX_2625290251	hypothetical protein	17	2.80389	1.86488	5.21734	7.51119	0.082973	2.72632	0.194908
2625288724	GDP-L-fucose synthase	17	1.86926	2.79731	5.21734	7.51119	0.0826905	2.7276	0.194727
2625295082	Uncharacterized OsmC-related protein	17	0.934629	0.932438	9.39121	6.43816	0.0419389	8.4782	0.141203
2625289625	Biotin-requiring enzyme	16.5	1.86926	0.466219	10.4347	4.29211	0.188121	6.30569	0.325497
2625289321	trehalose synthase	16	8.41166	5.59463	0.521734	0.536514	0.0442195	0.0755551	0.143674
2625293540	ABC-2 type transport system permease protein	16	8.41166	5.59463	0.521734	0.536514	0.0442195	0.0755551	0.143674
2625295664	non-specific serine/threonine protein kinase	16	8.41166	5.59463	0.521734	0.536514	0.0442195	0.0755551	0.143674
2625287507	Acyl transferase domain-containing protein	16	7.47703	6.52707	0.521734	0.536514	0.00534281	0.075567	0.0442114
2625294612	pRiA4b ORF-3-like protein	16	6.54241	7.45951	0.521734	0.536514	0.00498397	0.0755788	0.042133
2625289789	cystathionine gamma-lyase	16	7.47703	5.59463	1.04347	1.07303	0.0282852	0.161915	0.113597
2625291517	NAD+ kinase	16	6.54241	5.59463	2.08694	1.07303	0.0230787	0.260357	0.106778
2625289540	amidohydrolase	16	5.60778	6.52707	2.08694	1.07303	0.0224735	0.260404	0.105549
2625290186	peptidylprolyl isomerase	16	5.60778	6.52707	1.04347	2.14605	0.0247998	0.26284	0.110289
2625291032	propane monooxygenase large subunit	16	3.73852	7.45951	3.1304	1.07303	0.241693	0.375373	0.381335
2625289643	adenylyltransferase and sulfurtransferase	16	4.67315	6.52707	2.08694	2.14605	0.0641337	0.377938	0.166032
2625291601	DNA-binding transcriptional regulator, MarR family	16	3.73852	7.45951	2.08694	2.14605	0.202158	0.378012	0.342008
2625294054	amino acid ABC transporter substrate-binding protein, PAAT family /amino acid ABC transporter membrane protein, PAAT family	16	6.54241	4.66219	1.04347	3.21908	0.137145	0.380429	0.264751
2625291472	dihydroorotate oxidase A	16	4.67315	5.59463	3.1304	2.14605	0.0658498	0.513885	0.169993
2625288425	Selenoprotein S (SelS)	16	5.60778	4.66219	2.08694	3.21908	0.0780995	0.516654	0.186013
2625288615	Acyl-CoA synthetase (AMP-forming)/AMP-acid ligase II	16	5.60778	4.66219	2.08694	3.21908	0.0780995	0.516654	0.186013
2625292178	TIGR03083 family protein	16	5.60778	4.66219	2.08694	3.21908	0.0780995	0.516654	0.186013
2625291873	DNA polymerase III, delta subunit	16	4.67315	5.59463	2.08694	3.21908	0.0767254	0.516764	0.183538
Pd630_LPD05537	Uncharacterized protein	16	3.73852	6.52707	2.08694	3.21908	0.241135	0.516874	0.380893
2625291713	AsnC family protein	16	5.60778	4.66219	1.04347	4.29211	0.282105	0.519532	0.422694
Pd630_LPD04532	Uncharacterized protein ydhI	16	4.67315	5.59463	1.04347	4.29211	0.281574	0.519643	0.422362
Pd630_LPD04821	Putative S-adenosyl-L-methionine-dependent methyltransferase	16	3.73852	5.59463	4.17387	2.14605	0.387398	0.677148	0.523992
2625287401	transcriptional regulator, ArsR family	16	5.60778	3.72975	3.1304	3.21908	0.252944	0.679996	0.395894
2625286939	chromosomal replication initiator protein	16	4.67315	4.66219	3.1304	3.21908	0.000894312	0.680156	0.0108386
2625289689	cell division ATP-binding protein FtsE	16	4.67315	4.66219	3.1304	3.21908	0.000894312	0.680156	0.0108386
2625290452	Excinuclease ABC subunit C	16	4.67315	4.66219	3.1304	3.21908	0.000894312	0.680156	0.0108386
2625293669	Quinol monooxygenase YgiN	16	4.67315	4.66219	3.1304	3.21908	0.000894312	0.680156	0.0108386
Pd630_LPD00163	Uncharacterized protein	16	4.67315	4.66219	3.1304	3.21908	0.000894312	0.680156	0.0108386
2625287298	serine protease SohB	16	5.60778	3.72975	2.08694	4.29211	0.414502	0.683162	0.548729
2625293150	hypothetical protein	16	5.60778	3.72975	2.08694	4.29211	0.414502	0.683162	0.548729
2625288431	phosphoribosylanthranilate isomerase	16	4.67315	3.72975	4.17387	3.21908	0.530294	0.87981	0.652241
2625289381	Acyl dehydratase	16	4.67315	3.72975	4.17387	3.21908	0.530294	0.87981	0.652241
2625295330	hypothetical protein	16	4.67315	3.72975	4.17387	3.21908	0.530294	0.87981	0.652241
Pd630_LPD03599	hypothetical protein	16	4.67315	3.72975	4.17387	3.21908	0.530294	0.87981	0.652241
2625287407	carboxymethylenebutenolidase	16	3.73852	4.66219	4.17387	3.21908	0.527306	0.880039	0.652241
2625291477	Nucleotide-binding universal stress protein, UspA family	16	3.73852	4.66219	4.17387	3.21908	0.527306	0.880039	0.652241
2625291869	Transglutaminase-like enzyme, putative cysteine protease	16	3.73852	4.66219	4.17387	3.21908	0.527306	0.880039	0.652241
2625288265	carbon monoxide dehydrogenase, medium subunit	16	5.60778	2.79731	3.1304	4.29211	0.777272	0.883097	0.844486
2625287606	Putative Holin-X, holin superfamily III	16	4.67315	3.72975	3.1304	4.29211	0.579673	0.883328	0.686138
2625287687	GTP cyclohydrolase I	16	3.73852	4.66219	3.1304	4.29211	0.577575	0.883558	0.68484
2625289656	lipase	16	3.73852	4.66219	3.1304	4.29211	0.577575	0.883558	0.68484
2625289661	NAD+ diphosphatase	16	3.73852	4.66219	3.1304	4.29211	0.577575	0.883558	0.68484
2625292555	Mce-associated membrane protein	16	3.73852	4.66219	3.1304	4.29211	0.577575	0.883558	0.68484
Pd630_LPD03995	6-phosphogluconate dehydrogenase, decarboxylating 2	16	3.73852	3.72975	5.21734	3.21908	0.675903	1.12964	0.769771
2625287641	amino acid ABC transporter substrate-binding protein, PAAT family	16	4.67315	2.79731	4.17387	4.29211	0.649268	1.13326	0.746889
2625292098	NADPH2:quinone reductase	16	3.73852	3.72975	4.17387	4.29211	0.0138292	1.13359	0.0816339
Pd630_LPD03630	Pyruvate kinase	16	3.73852	3.72975	4.17387	4.29211	0.0138292	1.13359	0.0816339
2625289937	iron (metal) dependent repressor, DtxR family	16	3.73852	3.72975	3.1304	5.36514	0.690877	1.13755	0.773636
2625288946	amino acid ABC transporter substrate-binding protein, PAAT family /amino acid ABC transport family	16	2.80389	4.66219	3.1304	5.36514	0.757046	1.13789	0.829131
Pd630_LPD02185	hypothetical protein	16	3.73852	2.79731	7.30428	2.14605	0.6342	1.44593	0.731275
2625287431	putative tRNA adenosine deaminase-associated protein	16	3.73852	2.79731	5.21734	4.29211	0.153026	1.45497	0.286073
2625292520	propionyl-CoA carboxylase alpha chain	16	4.67315	1.86488	4.17387	5.36514	0.428947	1.459	0.565121
2625287899	hypothetical protein	16	2.80389	3.72975	4.17387	5.36514	0.184603	1.45998	0.321441
Pd630_LPD02585	1-pyrroline-5-carboxylate dehydrogenase	16	2.80389	3.72975	4.17387	5.36514	0.184603	1.45998	0.321441
2625287318	hypothetical protein	16	3.73852	1.86488	5.21734	5.36514	0.117827	1.88858	0.240843
2625289315	hypothetical protein	16	3.73852	1.86488	5.21734	5.36514	0.117827	1.88858	0.240843
2625291521	hypothetical protein	16	3.73852	1.86488	5.21734	5.36514	0.117827	1.88858	0.240843
2625288258	Protein of unknown function (DUF3027)	16	2.80389	2.79731	5.21734	5.36514	0.000880909	1.88932	0.0108386
2625288114	phosphoribosylformylglycinamidine synthase subunit I	16	1.86926	3.72975	5.21734	5.36514	0.116294	1.89006	0.239676
2625288945	amino acid ABC transporter ATP-binding protein, PAAT family	16	3.73852	1.86488	4.17387	6.43816	0.230455	1.89386	0.366561
2625286991	Cutinase	16	2.80389	2.79731	4.17387	6.43816	0.157368	1.8946	0.291026
2625289684	inositol-phosphate phosphatase	16	1.86926	3.72975	4.17387	6.43816	0.229288	1.89534	0.366193
Pd630_LPD04115	hypothetical protein	16	2.80389	1.86488	6.26081	5.36514	0.0330747	2.49015	0.123928
Pd630_LPD06664	hypothetical protein	16	1.86926	2.79731	6.26081	5.36514	0.0326729	2.49132	0.122747
2625293484	chromosome partitioning protein	16	1.86926	1.86488	5.21734	7.51119	0.0593134	3.4087	0.162158
2625294573	HSP20 family protein	16	0.934629	0.932438	7.30428	7.51119	0.00025529	7.93515	0.00536891
2625294147	HSP20 family protein	16	0.467315	0.466219	6.26081	9.65724	0.047728	17.0514	0.147073
2625290096	RNA polymerase nonessential primary-like sigma factor	15.5	7.47703	5.59463	0.521734	1.07303	0.0279884	0.122001	0.113597
Pd630_LPD00003	Putative 6-phosphogluconate dehydrogenase YqeC	15.5	3.73852	6.52707	4.17387	0.536514	0.349247	0.458852	0.491307
2625290533	uncharacterized domain 1-containing protein	15.5	2.80389	0.466219	6.26081	6.43816	0.0566219	3.88335	0.162158
2625293308	Predicted ester cyclase	15	5.60778	7.45951	0.521734	0.536514	0.0229617	0.0809845	0.106778
2625295609	aldehyde dehydrogenase	15	3.73852	9.32438	0.521734	0.536514	0.164642	0.0810117	0.298052
2625288839	para-nitrobenzyl esterase	15	5.60778	6.52707	1.04347	1.07303	0.00832365	0.174415	0.0626332
2625290490	Protein of unknown function DUF58	15	5.60778	5.59463	2.08694	1.07303	0.015527	0.282079	0.0855703
Pd630_LPD03187	Pyruvate carboxylase	15	5.60778	5.59463	2.08694	1.07303	0.015527	0.282079	0.0855703
2625290453	UPF0042 nucleotide-binding protein	15	6.54241	4.66219	1.04347	2.14605	0.0666458	0.284662	0.170978
Pd630_LPD05821	ATP-dependent DNA helicase pcrA	15	4.67315	6.52707	1.04347	2.14605	0.0654653	0.284773	0.16932
2625292194	Diacylglycerol O-acyltransferase	15	5.60778	4.66219	2.08694	2.14605	0.0237554	0.412172	0.108664
2625287440	transcriptional regulator, IclR family	15	4.67315	5.59463	2.08694	2.14605	0.0226204	0.41226	0.105549
2625290818	2-haloacid dehalogenase	15	4.67315	5.59463	2.08694	2.14605	0.0226204	0.41226	0.105549
2625292357	Short-chain dehydrogenase	15	4.67315	5.59463	2.08694	2.14605	0.0226204	0.41226	0.105549
Pd630_LPD06496	Fumarylacetoacetase	15	4.67315	5.59463	2.08694	2.14605	0.0226204	0.41226	0.105549
2625290113	Protein of unknown function (DUF3710)	15	3.73852	6.52707	1.04347	3.21908	0.231737	0.415227	0.367957
2625287289	peptide-methionine (S)-S-oxide reductase	15	6.54241	2.79731	3.1304	2.14605	0.40413	0.564948	0.542605
2625289491	non-specific serine/threonine protein kinase	15	4.67315	4.66219	3.1304	2.14605	0.0540934	0.565213	0.157136
2625289265	Mg/Co/Ni transporter MgtE (contains CBS domain)	15	3.73852	5.59463	3.1304	2.14605	0.193246	0.565346	0.332059
2625291738	hypothetical protein	15	5.60778	3.72975	2.08694	3.21908	0.20738	0.568246	0.34604
2625292561	phospholipid/cholesterol/gamma-HCH transport system substrate-binding protein	15	5.60778	3.72975	2.08694	3.21908	0.20738	0.568246	0.34604
2625288411	hypothetical protein	15	4.67315	4.66219	2.08694	3.21908	0.070686	0.56838	0.176329
2625289481	cholesterol oxidase	15	4.67315	4.66219	2.08694	3.21908	0.070686	0.56838	0.176329
2625294365	protein of unknown function (DUF4185)	15	3.73852	4.66219	4.17387	2.14605	0.448982	0.752309	0.586439
2625289490	two component transcriptional regulator, LuxR family	15	5.60778	2.79731	3.1304	3.21908	0.540796	0.755433	0.652241
2625292936	NADPH2:quinone reductase	15	5.60778	2.79731	3.1304	3.21908	0.540796	0.755433	0.652241
2625288121	aspartyl aminopeptidase	15	4.67315	3.72975	3.1304	3.21908	0.16255	0.75563	0.295241
Pd630_LPD03289	Prolyl-tRNA synthetase 1	15	2.80389	5.59463	3.1304	3.21908	0.539406	0.756025	0.652241
2625290737	dolichol-phosphate mannosyltransferase	15	3.73852	4.66219	2.08694	4.29211	0.486812	0.759346	0.624174
2625290468	hypothetical protein	15	3.73852	3.72975	6.26081	1.07303	0.981679	0.981999	0.984555
2625291740	lipoic acid synthetase	15	4.67315	2.79731	4.17387	3.21908	0.97397	0.989625	0.97754
2625286694	glucose-6-phosphate isomerase	15	3.73852	3.72975	4.17387	3.21908	0.94431	0.989915	0.95795
2625288471	hypothetical protein	15	3.73852	3.72975	4.17387	3.21908	0.94431	0.989915	0.95795
2625288731	receptor protein-tyrosine kinase	15	3.73852	3.72975	4.17387	3.21908	0.94431	0.989915	0.95795
2625292846	hypothetical protein	15	3.73852	3.72975	4.17387	3.21908	0.94431	0.989915	0.95795
2625287735	diadenylate cyclase	15	4.67315	2.79731	3.1304	4.29211	0.984635	0.993582	0.985715
2625291536	N-acetylglutamate kinase	15	4.67315	2.79731	3.1304	4.29211	0.984635	0.993582	0.985715
2625292666	Putative sensory transduction regulator	15	4.67315	2.79731	3.1304	4.29211	0.984635	0.993582	0.985715
Pd630_LPD08029	Molybdate-binding protein	15	4.67315	2.79731	3.1304	4.29211	0.984635	0.993582	0.985715
Pd630_LPD06792	Malate synthase G	15	3.73852	3.72975	3.1304	4.29211	0.97216	0.993873	0.976917
Pd630_LPD07914	Guanidinobutyrase	15	3.73852	3.72975	3.1304	4.29211	0.97216	0.993873	0.976917
Pd630_LPD00421	putative bacterioferritin BfrB	15	2.80389	4.66219	3.1304	4.29211	0.985944	0.994165	0.986665
2625287406	histidinol-phosphate aminotransferase	15	1.86926	5.59463	3.1304	4.29211	0.992503	0.994457	0.992503
2625287333	5'-phosphoribosyl-monophospho-decaprenol phosphatase	15	3.73852	2.79731	4.17387	4.29211	0.178858	1.29532	0.313363
2625289904	hypothetical protein	15	3.73852	2.79731	4.17387	4.29211	0.178858	1.29532	0.313363
2625291606	1-(5-phosphoribosyl)-5-[(5-phosphoribosylamino)methylideneamino] imidazole-4-carboxamide isomerase	15	3.73852	2.79731	4.17387	4.29211	0.178858	1.29532	0.313363
Pd630_LPD04929	Prokaryotic ubiquitin-like protein Pup	15	3.73852	2.79731	4.17387	4.29211	0.178858	1.29532	0.313363
2625288307	ABC-2 type transport system ATP-binding protein	15	2.80389	3.72975	4.17387	4.29211	0.17427	1.29575	0.310086
2625289820	hypothetical protein	15	2.80389	3.72975	4.17387	4.29211	0.17427	1.29575	0.310086
2625289897	ElaA protein	15	2.80389	3.72975	4.17387	4.29211	0.17427	1.29575	0.310086
2625292646	glutamyl-tRNA reductase	15	2.80389	3.72975	4.17387	4.29211	0.17427	1.29575	0.310086
2625293856	peroxiredoxin (alkyl hydroperoxide reductase subunit C)	15	2.80389	3.72975	3.1304	5.36514	0.502504	1.30028	0.638385
2625292361	tellurite resistance protein TerB	15	2.80389	2.79731	6.26081	3.21908	0.33035	1.69247	0.467853
2625289509	Rhodanese-related sulfurtransferase	15	3.73852	1.86488	5.21734	4.29211	0.202521	1.69709	0.34241
2625291691	geranylgeranyl diphosphate synthase, type I	15	2.80389	2.79731	5.21734	4.29211	0.0517367	1.69775	0.152537
Pd630_LPD00025	putative peptidyl-prolyl cis-trans isomerase A	15	2.80389	2.79731	5.21734	4.29211	0.0517367	1.69775	0.152537
Pd630_LPD03094	Molybdenum cofactor biosynthesis bifunctional protein	15	2.80389	2.79731	5.21734	4.29211	0.0517367	1.69775	0.152537
2625292784	thiazole-phosphate synthase	15	0.934629	4.66219	5.21734	4.29211	0.415506	1.69908	0.549793
2625291036	hypothetical protein	15	1.86926	2.79731	6.26081	4.29211	0.11384	2.26138	0.236217
2625292150	NADPH:quinone reductase	15	2.80389	1.86488	5.21734	5.36514	0.0248773	2.26665	0.110436
2625291946	myo-inositol catabolism protein IolH	15	1.86926	2.79731	4.17387	6.43816	0.135749	2.27405	0.263811
2625295364	Pilus assembly protein, ATPase of CpaF family	15	2.80389	0.932438	4.17387	7.51119	0.173362	3.12742	0.309947
2625291629	transcriptional regulator, GntR family	15	0.934629	2.79731	4.17387	7.51119	0.172925	3.13109	0.30957
2625288870	N-carbamoylputrescine amidase	15	1.86926	0.932438	6.26081	6.43816	0.00915334	4.5326	0.0661504
2625287940	Methyltransferase domain-containing protein	15	0.934629	0.932438	8.34774	5.36514	0.0579411	7.34461	0.162158
2625289320	Protein of unknown function (DUF664)	15	0.934629	0.932438	8.34774	5.36514	0.0579411	7.34461	0.162158
2625290528	Lysylphosphatidylglycerol synthetase, C-terminal domain, DUF2156 family	14.5	7.47703	4.66219	1.04347	0.536514	0.0661689	0.130155	0.170335
2625289234	fatty acid CoA ligase FadD36	14	8.41166	3.72975	0.521734	0.536514	0.14153	0.0871601	0.270705
2625288842	NADH dehydrogenase	14	7.47703	4.66219	0.521734	0.536514	0.058888	0.0871759	0.162158
2625289816	UTP--GlnB (protein PII) uridylyltransferase, GlnD	14	7.47703	4.66219	0.521734	0.536514	0.058888	0.0871759	0.162158
2625292978	4-hydroxyphenylacetate 3-monooxygenase oxygenase component	14	5.60778	6.52707	0.521734	0.536514	0.00681939	0.0872073	0.0530634
2625291641	maltooligosyl trehalose synthase	14	4.67315	7.45951	0.521734	0.536514	0.0578658	0.0872231	0.162158
2625288266	carbon-monoxide dehydrogenase large subunit	14	4.67315	6.52707	1.04347	1.07303	0.0392291	0.188969	0.138286
2625288939	16S rRNA (cytidine1402-2'-O)-methyltransferase	14	5.60778	4.66219	2.08694	1.07303	0.0359832	0.30769	0.131938
2625288793	hypothetical protein	14	5.60778	4.66219	1.04347	2.14605	0.0396018	0.310568	0.138286
2625291487	MerR family regulatory protein	14	5.60778	4.66219	1.04347	2.14605	0.0396018	0.310568	0.138286
2625292851	GAF domain-containing protein	14	5.60778	4.66219	1.04347	2.14605	0.0396018	0.310568	0.138286
Pd630_LPD05298	Pyruvate dehydrogenase E1 component	14	5.60778	4.66219	1.04347	2.14605	0.0396018	0.310568	0.138286
2625292070	release factor glutamine methyltransferase	14	4.67315	5.59463	1.04347	2.14605	0.0388282	0.310634	0.138195
2625291728	Protein of unknown function (DUF3043)	14	6.54241	2.79731	3.1304	1.07303	0.352366	0.45006	0.491307
2625287323	UDP-MurNAc hydroxylase	14	3.73852	5.59463	3.1304	1.07303	0.205339	0.450377	0.34441
2625291731	nicotinate-nucleotide-dimethylbenzimidazole phosphoribosyltransferase	14	5.60778	3.72975	2.08694	2.14605	0.112988	0.453331	0.235015
2625291957	3-dehydroquinate dehydratase	14	4.67315	4.66219	2.08694	2.14605	0.000138829	0.453437	0.00447356
2625292768	carboxylate-amine ligase	14	5.60778	3.72975	1.04347	3.21908	0.219474	0.456497	0.35686
2625291537	glutamate N-acetyltransferase	14	2.80389	5.59463	4.17387	1.07303	0.528819	0.624741	0.652241
2625289209	pterin-4-alpha-carbinolamine dehydratase	14	3.73852	4.66219	3.1304	2.14605	0.146685	0.628097	0.27632
2625288410	hypothetical protein	14	2.80389	5.59463	3.1304	2.14605	0.402049	0.628261	0.54034
2625292584	demethylmenaquinone methyltransferase / 2-methoxy-6-polyprenyl-1,4-benzoquinol methylase	14	4.67315	3.72975	2.08694	3.21908	0.170371	0.631451	0.306342
Pd630_LPD02850	putative oxidoreductase	14	4.67315	3.72975	2.08694	3.21908	0.170371	0.631451	0.306342
2625290669	Enoyl-CoA hydratase/carnithine racemase	14	3.73852	4.66219	2.08694	3.21908	0.168351	0.631615	0.303364
Pd630_LPD05297	Pyruvate dehydrogenase E1 component	14	5.60778	1.86488	5.21734	1.07303	0.851945	0.841785	0.886916
2625288273	hypothetical protein	14	3.73852	3.72975	4.17387	2.14605	0.628267	0.846237	0.72578
2625292702	Transcriptional regulator, contains XRE-family HTH domain	14	3.73852	3.72975	4.17387	2.14605	0.628267	0.846237	0.72578
2625290512	LAO/AO transport system kinase	14	4.67315	2.79731	3.1304	3.21908	0.611133	0.849946	0.713814
2625291399	transcriptional regulator, IclR family	14	3.73852	3.72975	3.1304	3.21908	0.0062842	0.850195	0.0500361
Pd630_LPD00031	Serine/threonine-protein kinase pknB	14	3.73852	3.72975	3.1304	3.21908	0.0062842	0.850195	0.0500361
Pd630_LPD02522	Chaperone protein htpG	14	3.73852	3.72975	3.1304	3.21908	0.0062842	0.850195	0.0500361
Pd630_LPD03147	hypothetical protein	14	3.73852	3.72975	3.1304	3.21908	0.0062842	0.850195	0.0500361
2625289588	N-acetylglucosaminyl-diphospho-decaprenol L-rhamnosyltransferase	14	2.80389	4.66219	3.1304	3.21908	0.609331	0.850444	0.712621
2625290115	ATP-dependent DNA helicase RecG	14	4.67315	2.79731	2.08694	4.29211	0.742423	0.853902	0.81601
2625289599	hypothetical protein	14	3.73852	3.72975	2.08694	4.29211	0.670267	0.854153	0.764636
Pd630_LPD02467	3-ketoacyl-CoA thiolase	14	2.80389	4.66219	1.04347	5.36514	0.84302	0.858363	0.878292
2625291690	5,10-methylenetetrahydrofolate reductase (NAD(P))	14	2.80389	3.72975	5.21734	2.14605	0.82008	1.127	0.861933
Pd630_LPD05187	UDP-N-acetylmuramoyl-tripeptide--D-alanyl-D-alanine ligase	14	4.67315	1.86488	4.17387	3.21908	0.800296	1.13076	0.861655
Pd630_LPD03190	Uncharacterized protein	14	3.73852	2.79731	4.17387	3.21908	0.588076	1.13114	0.693986
Pd630_LPD04554	hypothetical protein	14	3.73852	2.79731	4.17387	3.21908	0.588076	1.13114	0.693986
2625287596	protein of unknown function (DUF4177)	14	3.73852	2.79731	3.1304	4.29211	0.61328	1.13566	0.714798
2625288929	Protein of unknown function (DUF2505)	14	3.73852	2.79731	3.1304	4.29211	0.61328	1.13566	0.714798
Pd630_LPD03542	hypothetical protein	14	3.73852	2.79731	3.1304	4.29211	0.61328	1.13566	0.714798
2625287762	transcriptional regulator, TetR family	14	2.80389	3.72975	3.1304	4.29211	0.610341	1.13605	0.713193
2625290610	Nitroreductase family protein	14	2.80389	3.72975	3.1304	4.29211	0.610341	1.13605	0.713193
2625290919	DNA-binding transcriptional regulator, MarR family	14	2.80389	2.79731	5.21734	3.21908	0.29174	1.50618	0.433104
2625294060	Uncharacterized protein YcsI, UPF0317 family	14	2.80389	2.79731	5.21734	3.21908	0.29174	1.50618	0.433104
2625287495	UDP-N-acetylmuramyl tripeptide synthase	14	1.86926	3.72975	5.21734	3.21908	0.407842	1.50677	0.546249
2625290404	hypothetical protein	14	3.73852	1.86488	4.17387	4.29211	0.266809	1.51087	0.405093
2625287487	hypothetical protein	14	2.80389	2.79731	4.17387	4.29211	0.00170433	1.51146	0.0181641
2625288129	Protein of unknown function (DUF3073)	14	2.80389	2.79731	4.17387	4.29211	0.00170433	1.51146	0.0181641
Pd630_LPD05180	Cell division protein ftsZ	14	2.80389	2.79731	4.17387	4.29211	0.00170433	1.51146	0.0181641
Pd630_LPD07020	Phenylacetic acid degradation protein paaB	14	2.80389	2.79731	4.17387	4.29211	0.00170433	1.51146	0.0181641
2625288835	alpha-methylacyl-CoA racemase	14	3.73852	1.86488	3.1304	5.36514	0.425845	1.51614	0.561845
2625293056	reactive intermediate/imine deaminase	14	2.80389	2.79731	3.1304	5.36514	0.324618	1.51673	0.467853
2625289197	NADH dehydrogenase subunit I	14	0.934629	3.72975	6.26081	3.21908	0.363946	2.0324	0.503968
2625293037	Uncharacterized protein, contains GYD domain	14	2.80389	1.86488	5.21734	4.29211	0.0668154	2.03682	0.170978
2625294182	maleylpyruvate isomerase	14	2.80389	1.86488	5.21734	4.29211	0.0668154	2.03682	0.170978
2625291794	hypothetical protein	14	1.86926	2.79731	5.21734	4.29211	0.0660512	2.03778	0.170192
2625293161	Anti-sigma-K factor RskA	14	1.86926	2.79731	5.21734	4.29211	0.0660512	2.03778	0.170192
Pd630_LPD02738	Acetyl-/propionyl-coenzyme A carboxylase alpha chain	14	3.73852	0.932438	4.17387	5.36514	0.251373	2.0422	0.394562
2625292071	bacterial peptide chain release factor 1 (bRF-1)	14	2.80389	1.86488	4.17387	5.36514	0.084841	2.04315	0.198785
2625292411	sarcosine oxidase subunit gamma	14	2.80389	0.932438	6.26081	4.29211	0.12881	2.82441	0.257902
2625286855	3-hexulose-6-phosphate synthase	14	1.86926	1.86488	6.26081	4.29211	0.0741995	2.82607	0.181945
2625289750	tRNA (5-methylaminomethyl-2-thiouridylate)-methyltransferase	14	1.86926	1.86488	5.21734	5.36514	0.000465838	2.83398	0.00685984
2625292696	Predicted amidohydrolase	14	1.86926	1.86488	5.21734	5.36514	0.000465838	2.83398	0.00685984
Pd630_LPD05053	putative esterase PIR7A	14	1.86926	0.932438	4.17387	7.51119	0.124462	4.17071	0.251959
2625288618	2-hydroxymethylglutarate dehydrogenase	14	0.934629	0.932438	7.30428	5.36514	0.0307458	6.78573	0.11778
2625293210	aldehyde dehydrogenase (acceptor)	14	0.934629	0.932438	6.26081	6.43816	0.000268023	6.80156	0.00536891
Pd630_LPD02748	hypothetical protein	14	0.934629	0.932438	6.26081	6.43816	0.000268023	6.80156	0.00536891
2625295362	SAF domain-containing protein	14	0.934629	0.932438	5.21734	7.51119	0.0418238	6.81739	0.141078
2625287352	MspA protein	14	0.467315	0.466219	5.21734	8.58422	0.0621457	14.7842	0.16296
2625287005	lysyl-tRNA synthetase, class II	13.5	6.54241	4.66219	1.04347	0.536514	0.0385841	0.141012	0.137786
Pd630_LPD05151	Putative maltooligosyl trehalose synthase	13.5	5.60778	5.59463	1.04347	0.536514	0.00276602	0.141039	0.0269933
2625287850	trehalose synthase	13.5	4.67315	6.52707	1.04347	0.536514	0.0376732	0.141067	0.135416
2625288526	hypothetical protein	13.5	5.60778	5.59463	0.521734	1.07303	0.00327822	0.142359	0.030541
2625292849	hypothetical protein	13.5	5.60778	5.59463	0.521734	1.07303	0.00327822	0.142359	0.030541
2625289184	hypothetical protein	13.5	5.60778	4.66219	0.521734	2.14605	0.0560357	0.259766	0.16139
2625291893	ATP-dependent DNA helicase, RecQ-like	13.5	4.67315	5.59463	0.521734	2.14605	0.0554094	0.259821	0.16026
2625287018	transcriptional regulator	13	6.54241	4.66219	0.521734	0.536514	0.0326682	0.0944476	0.122747
2625293392	FAD/FMN-containing dehydrogenase	13	6.54241	4.66219	0.521734	0.536514	0.0326682	0.0944476	0.122747
2625294539	Phytoene dehydrogenase-related protein	13	5.60778	5.59463	0.521734	0.536514	3.80236e-06	0.0944661	0.00115746
Pd630_LPD04787	putative HTH-type transcriptional regulator ydhC	13	4.67315	6.52707	0.521734	0.536514	0.03183	0.0944846	0.120918
Pd630_LPD05512	NAD-specific glutamate dehydrogenase	13	3.73852	7.45951	0.521734	0.536514	0.112412	0.0945031	0.235015
2625289652	Molybdopterin biosynthesis enzyme	13	5.60778	4.66219	1.04347	1.07303	0.013197	0.206086	0.0816339
2625295291	hypothetical protein	13	4.67315	5.59463	1.04347	1.07303	0.0125525	0.20613	0.0816339
2625295438	two component transcriptional regulator, LuxR family	13	3.73852	6.52707	1.04347	1.07303	0.0998719	0.206174	0.219274
2625288505	FMN-dependent dehydrogenase, includes L-lactate dehydrogenase and type II isopentenyl diphosphate isomerase	13	5.60778	3.72975	2.08694	1.07303	0.101508	0.338415	0.221539
2625292951	ATP-dependent Lon protease	13	4.67315	4.66219	2.08694	1.07303	0.0259166	0.338495	0.112091
Pd630_LPD02829	Uncharacterized protein	13	4.67315	4.66219	2.08694	1.07303	0.0259166	0.338495	0.112091
2625295619	2,4-dichlorophenol 6-monooxygenase	13	3.73852	5.59463	2.08694	1.07303	0.10007	0.338574	0.219274
2625288398	DNA ligase D	13	6.54241	2.79731	1.04347	2.14605	0.255861	0.341501	0.398742
2625292703	Uncharacterized membrane-anchored protein YjiN, DUF445 family	13	5.60778	3.72975	1.04347	2.14605	0.105912	0.341581	0.227475
2625288263	DNA-binding transcriptional regulator, MarR family	13	4.67315	4.66219	1.04347	2.14605	0.0307139	0.341661	0.11778
2625289888	methionine aminopeptidase, type I	13	4.67315	4.66219	1.04347	2.14605	0.0307139	0.341661	0.11778
2625292685	Protein of unknown function (DUF2505)	13	4.67315	3.72975	3.1304	1.07303	0.204685	0.500236	0.344043
2625289882	acetyl-CoA synthetase	13	3.73852	4.66219	3.1304	1.07303	0.203785	0.500366	0.343579
Pd630_LPD03931	Glucose-6-phosphate 1-dehydrogenase	13	3.73852	4.66219	3.1304	1.07303	0.203785	0.500366	0.343579
2625290447	diaminohydroxyphosphoribosylaminopyrimidine deaminase	13	4.67315	3.72975	2.08694	2.14605	0.0477355	0.503754	0.147073
2625292467	betaine-aldehyde dehydrogenase	13	3.73852	4.66219	2.08694	2.14605	0.0459467	0.503885	0.146636
2625287389	Methyltransferase domain-containing protein	13	4.67315	3.72975	1.04347	3.21908	0.222928	0.507271	0.361087
2625289155	carbon starvation protein	13	3.73852	4.66219	1.04347	3.21908	0.22208	0.507404	0.36033
2625287518	protein of unknown function (DUF4193)	13	4.67315	2.79731	3.1304	2.14605	0.409159	0.70631	0.546677
2625290442	methionyl-tRNA formyltransferase	13	4.67315	2.79731	3.1304	2.14605	0.409159	0.70631	0.546677
2625291682	MraZ protein	13	4.67315	2.79731	3.1304	2.14605	0.409159	0.70631	0.546677
Pd630_LPD00996	putative aminotransferase	13	4.67315	2.79731	3.1304	2.14605	0.409159	0.70631	0.546677
Pd630_LPD01462	Pyrimidine monooxygenase RutA	13	4.67315	2.79731	3.1304	2.14605	0.409159	0.70631	0.546677
2625292841	formamidopyrimidine-DNA glycosylase	13	3.73852	3.72975	3.1304	2.14605	0.155876	0.706517	0.288929
Pd630_LPD02673	Long-chain-fatty-acid--CoA ligase FadD15	13	3.73852	3.72975	3.1304	2.14605	0.155876	0.706517	0.288929
Pd630_LPD03947	Vegetative protein 296	13	3.73852	3.72975	3.1304	2.14605	0.155876	0.706517	0.288929
Pd630_LPD05055	Uncharacterized protein ycbL	13	3.73852	3.72975	3.1304	2.14605	0.155876	0.706517	0.288929
Pd630_LPD05500	Aminopeptidase N	13	3.73852	3.72975	3.1304	2.14605	0.155876	0.706517	0.288929
2625288127	amidophosphoribosyltransferase	13	2.80389	4.66219	3.1304	2.14605	0.407103	0.706724	0.545526
2625287708	thiocyanate hydrolase, gamma subunit	13	3.73852	3.72975	2.08694	3.21908	0.196349	0.710475	0.335497
2625289191	NADH dehydrogenase subunit C	13	3.73852	3.72975	2.08694	3.21908	0.196349	0.710475	0.335497
2625292536	hypothetical protein	13	3.73852	3.72975	2.08694	3.21908	0.196349	0.710475	0.335497
2625293465	transcriptional regulator, LacI family	13	3.73852	3.72975	2.08694	3.21908	0.196349	0.710475	0.335497
2625286998	Quinol monooxygenase YgiN	13	2.80389	3.72975	4.17387	2.14605	0.932364	0.96729	0.948995
2625292660	hypothetical protein	13	2.80389	3.72975	4.17387	2.14605	0.932364	0.96729	0.948995
2625292397	Rieske 2Fe-2S family protein	13	4.67315	1.86488	3.1304	3.21908	0.952604	0.971163	0.962509
2625291575	amino acid/amide ABC transporter ATP-binding protein	13	3.73852	2.79731	3.1304	3.21908	0.861953	0.971488	0.890566
Pd630_LPD00866	Pantothenate synthetase	13	3.73852	2.79731	3.1304	3.21908	0.861953	0.971488	0.890566
Pd630_LPD03929	6-phosphogluconolactonase	13	3.73852	2.79731	3.1304	3.21908	0.861953	0.971488	0.890566
Pd630_LPD04916	5'-3' exonuclease	13	3.73852	2.79731	3.1304	3.21908	0.861953	0.971488	0.890566
Pd630_LPD06671	General stress protein	13	3.73852	2.79731	3.1304	3.21908	0.861953	0.971488	0.890566
2625292792	acetate kinase	13	2.80389	3.72975	3.1304	3.21908	0.861349	0.971814	0.890566
2625290761	hypothetical protein	13	1.86926	4.66219	3.1304	3.21908	0.954003	0.97214	0.962509
2625290431	orotidine-5'-phosphate decarboxylase	13	3.73852	2.79731	2.08694	4.29211	0.95381	0.976011	0.962509
2625292955	lysophospholipase	13	3.73852	2.79731	2.08694	4.29211	0.95381	0.976011	0.962509
2625293633	Uncharacterized conserved protein YndB, AHSA1/START domain	13	3.73852	1.86488	4.17387	3.21908	0.484404	1.31937	0.621735
2625287467	S-formylglutathione hydrolase FrmB	13	2.80389	2.79731	4.17387	3.21908	0.201392	1.31989	0.341979
2625290448	riboflavin synthase alpha chain	13	2.80389	2.79731	4.17387	3.21908	0.201392	1.31989	0.341979
2625291920	iron complex transport system substrate-binding protein	13	2.80389	2.79731	4.17387	3.21908	0.201392	1.31989	0.341979
Pd630_LPD02819	Ornithine aminotransferase	13	2.80389	2.79731	4.17387	3.21908	0.201392	1.31989	0.341979
2625288365	Carbonic anhydrase or acetyltransferase, isoleucine patch superfamily	13	1.86926	3.72975	4.17387	3.21908	0.481363	1.3204	0.618992
Pd630_LPD06262	putative oxidoreductase	13	1.86926	3.72975	4.17387	3.21908	0.481363	1.3204	0.618992
2625288815	Protein of unknown function (DUF3151)	13	2.80389	2.79731	3.1304	4.29211	0.257466	1.32516	0.398949
2625293063	2-dehydro-3-deoxyphosphogluconate aldolase / (4S)-4-hydroxy-2-oxoglutarate aldolase	13	2.80389	2.79731	3.1304	4.29211	0.257466	1.32516	0.398949
Pd630_LPD02121	hypothetical protein	13	2.80389	2.79731	3.1304	4.29211	0.257466	1.32516	0.398949
Pd630_LPD06080	Acyl-CoA dehydrogenase	13	2.80389	2.79731	3.1304	4.29211	0.257466	1.32516	0.398949
2625292119	Uncharacterized conserved protein YndB, AHSA1/START domain	13	2.80389	2.79731	2.08694	5.36514	0.629225	1.33044	0.72658
Pd630_LPD06062	putative endonuclease 4	13	2.80389	1.86488	5.21734	3.21908	0.230044	1.80699	0.366561
2625291935	monosaccharide ABC transporter ATP-binding protein, CUT2 family	13	2.80389	1.86488	4.17387	4.29211	0.0568737	1.81332	0.162158
Pd630_LPD07942	hypothetical protein	13	2.80389	1.86488	4.17387	4.29211	0.0568737	1.81332	0.162158
2625289330	3-phenylpropionate/trans-cinnamate dioxygenase ferredoxin reductase subunit	13	1.86926	2.79731	4.17387	4.29211	0.0556224	1.81417	0.160537
2625288854	hypothetical protein	13	1.86926	2.79731	3.1304	5.36514	0.254387	1.82051	0.397698
Pd630_LPD02258	Arsenate reductase	13	2.80389	0.932438	5.21734	4.29211	0.109672	2.54513	0.233586
Pd630_LPD04960	L-cysteine:1D-myo-inositol 2-amino-2-deoxy-alpha-D-glucopyranoside ligase	13	2.80389	0.932438	5.21734	4.29211	0.109672	2.54513	0.233586
2625288648	Uncharacterized conserved protein YndB, AHSA1/START domain	13	1.86926	1.86488	5.21734	4.29211	0.0247184	2.54663	0.110289
2625288885	glutamate dehydrogenase	13	0.934629	2.79731	5.21734	4.29211	0.108839	2.54812	0.232354
2625288430	Pimeloyl-ACP methyl ester carboxylesterase	13	1.86926	1.86488	4.17387	5.36514	0.0396284	2.55454	0.138286
2625286922	hypothetical protein	13	1.86926	1.86488	3.1304	6.43816	0.219806	2.56246	0.357087
Pd630_LPD02075	Mini-circle uncharacterized 19.1 kDa protein	13	1.86926	0.932438	6.26081	4.29211	0.070815	3.76662	0.176329
2625290110	protein of unknown function (DUF4193)	13	0.934629	1.86488	5.21734	5.36514	0.0143323	3.78012	0.082184
Pd630_LPD03465	Daunorubicin/doxorubicin resistance ATP-binding protein DrrA	13	0.934629	1.86488	5.21734	5.36514	0.0143323	3.78012	0.082184
Pd630_LPD04468	Putative aldehyde dehydrogenase	12.5	6.54241	3.72975	1.04347	0.536514	0.0932355	0.153812	0.20995
2625289799	ATP-dependent DNA helicase RecG	12.5	5.60778	4.66219	1.04347	0.536514	0.0149037	0.153845	0.0852217
2625289711	molybdopterin molybdochelatase	12.5	6.54241	2.79731	0.521734	2.14605	0.243791	0.285639	0.384202
2625289508	protein of unknown function (DUF4349)	12.5	3.73852	5.59463	0.521734	2.14605	0.113992	0.28584	0.236354
Pd630_LPD01513	Uncharacterized protein yihR	12.5	3.73852	3.72975	4.17387	0.536514	0.527491	0.63072	0.652241
Pd630_LPD01403	Uncharacterized protein	12.5	4.67315	0.466219	3.1304	4.29211	0.653065	1.44425	0.750628
2625293510	benzoate transport	12.5	1.86926	0.466219	5.21734	5.36514	0.0280395	4.53118	0.113597
2625292190	thiaminase /4-amino-5-aminomethyl-2-methylpyrimidine deaminase	12.5	0.934629	0.466219	5.21734	6.43816	0.0158734	8.32032	0.086436
2625288342	DNA-binding response regulator, OmpR family, contains REC and winged-helix (wHTH) domai	12	5.60778	4.66219	0.521734	0.536514	0.0103759	0.103043	0.0717666
2625288901	two-component system, OmpR family, sensor histidine kinase MprB	12	5.60778	4.66219	0.521734	0.536514	0.0103759	0.103043	0.0717666
2625289132	hypothetical protein	12	5.60778	4.66219	0.521734	0.536514	0.0103759	0.103043	0.0717666
2625288500	Type I phosphodiesterase / nucleotide pyrophosphatase	12	4.67315	5.59463	0.521734	0.536514	0.00986612	0.103065	0.0696477
2625291623	hypothetical protein	12	4.67315	5.59463	0.521734	0.536514	0.00986612	0.103065	0.0696477
2625292663	two-component system, OmpR family, sensor histidine kinase SenX3	12	4.67315	5.59463	0.521734	0.536514	0.00986612	0.103065	0.0696477
2625292968	Sugar kinase of the NBD/HSP70 family, may contain an N-terminal HTH domain	12	4.67315	5.59463	0.521734	0.536514	0.00986612	0.103065	0.0696477
2625286936	NADPH:quinone reductase	12	4.67315	4.66219	1.04347	1.07303	1.90697e-05	0.226719	0.00131738
2625289167	PhoD-like phosphatase	12	4.67315	4.66219	1.04347	1.07303	1.90697e-05	0.226719	0.00131738
2625289630	L-amino acid N-acyltransferase YncA	12	4.67315	4.66219	1.04347	1.07303	1.90697e-05	0.226719	0.00131738
2625290494	ferrochelatase	12	4.67315	4.66219	1.04347	1.07303	1.90697e-05	0.226719	0.00131738
2625290713	Phytoene dehydrogenase-related protein	12	4.67315	4.66219	1.04347	1.07303	1.90697e-05	0.226719	0.00131738
2625288778	hypothetical protein	12	2.80389	6.52707	1.04347	1.07303	0.192259	0.226825	0.330569
2625289628	Diacylglycerol kinase family enzyme	12	3.73852	4.66219	2.08694	1.07303	0.0621735	0.376154	0.16296
Pd630_LPD07804	putative ABC transporter-binding protein	12	3.73852	4.66219	2.08694	1.07303	0.0621735	0.376154	0.16296
2625288297	Golgi phosphoprotein 3 (GPP34)	12	4.67315	3.72975	1.04347	2.14605	0.0694948	0.379574	0.176084
Pd630_LPD02351	Tyrosine-protein kinase wzc	12	4.67315	3.72975	1.04347	2.14605	0.0694948	0.379574	0.176084
2625291768	probable phosphoglycerate mutase	12	3.73852	3.72975	3.1304	1.07303	0.253445	0.562839	0.396451
Pd630_LPD04933	Proteasome-associated ATPase	12	2.80389	4.66219	3.1304	1.07303	0.360352	0.563004	0.499496
2625286996	Short-chain dehydrogenase	12	4.67315	2.79731	2.08694	2.14605	0.226664	0.56663	0.364339
2625290699	GAF domain-containing protein	12	3.73852	3.72975	2.08694	2.14605	0.00034107	0.566797	0.00536891
2625292502	hypothetical protein	12	3.73852	3.72975	2.08694	2.14605	0.00034107	0.566797	0.00536891
2625293398	L-iditol 2-dehydrogenase	12	3.73852	3.72975	2.08694	2.14605	0.00034107	0.566797	0.00536891
Pd630_LPD02404	hypothetical protein	12	3.73852	3.72975	2.08694	2.14605	0.00034107	0.566797	0.00536891
2625288186	peroxiredoxin, Ohr subfamily	12	2.80389	4.66219	2.08694	2.14605	0.224178	0.566963	0.361179
2625288794	hypothetical protein	12	2.80389	4.66219	2.08694	2.14605	0.224178	0.566963	0.361179
2625289064	DNA-binding transcriptional regulator, MarR family	12	2.80389	4.66219	2.08694	2.14605	0.224178	0.566963	0.361179
2625289601	cation diffusion facilitator family transporter	12	2.80389	4.66219	2.08694	2.14605	0.224178	0.566963	0.361179
2625293611	acyl-CoA dehydrogenase	12	2.80389	4.66219	2.08694	2.14605	0.224178	0.566963	0.361179
2625290182	protein translocase subunit secF	12	1.86926	5.59463	2.08694	2.14605	0.47727	0.567129	0.615565
2625290412	putative ATPase	12	3.73852	3.72975	1.04347	3.21908	0.278536	0.570755	0.419411
2625292463	acyl-CoA dehydrogenase	12	3.73852	3.72975	1.04347	3.21908	0.278536	0.570755	0.419411
2625292745	HAD-superfamily subfamily IIA hydrolase, TIGR01458	12	3.73852	3.72975	1.04347	3.21908	0.278536	0.570755	0.419411
2625290454	conserved hypothetical protein, cofD-related	12	2.80389	3.72975	4.17387	1.07303	0.729336	0.803059	0.803237
2625292933	hypothetical protein	12	4.67315	1.86488	3.1304	2.14605	0.712852	0.807042	0.787934
2625293200	DUF4097 and DUF4098 domain-containing protein YvlB	12	3.73852	2.79731	3.1304	2.14605	0.452738	0.807312	0.590218
Pd630_LPD03926	Triosephosphate isomerase	12	3.73852	2.79731	3.1304	2.14605	0.452738	0.807312	0.590218
2625289138	PhoH-like ATPase	12	2.80389	3.72975	3.1304	2.14605	0.450422	0.807583	0.587759
2625286972	cell elongation-specific peptidoglycan D,D-transpeptidase	12	3.73852	2.79731	2.08694	3.21908	0.491433	0.811835	0.626646
2625291842	sulfate adenylyltransferase subunit 1	12	3.73852	2.79731	2.08694	3.21908	0.491433	0.811835	0.626646
2625292505	Uncharacterized conserved protein YloU, alkaline shock protein (Asp23) family	12	3.73852	2.79731	2.08694	3.21908	0.491433	0.811835	0.626646
2625290600	Nucleotide-binding universal stress protein, UspA family	12	2.80389	3.72975	2.08694	3.21908	0.489597	0.812107	0.626054
2625291885	ribosome-associated protein	12	2.80389	3.72975	2.08694	3.21908	0.489597	0.812107	0.626054
Pd630_LPD02175	hypothetical protein	12	2.80389	3.72975	2.08694	3.21908	0.489597	0.812107	0.626054
2625289872	1-deoxy-D-xylulose 5-phosphate reductoisomerase	12	2.80389	2.79731	4.17387	2.14605	0.756898	1.12832	0.829131
2625290215	hypothetical protein	12	2.80389	2.79731	4.17387	2.14605	0.756898	1.12832	0.829131
2625291033	propane monooxygenase reductase subunit	12	1.86926	3.72975	4.17387	2.14605	0.817864	1.12876	0.861655
2625291040	Quinol monooxygenase YgiN	12	3.73852	1.86488	3.1304	3.21908	0.729247	1.13315	0.803237
2625286921	Cellulose biosynthesis protein BcsQ	12	2.80389	2.79731	3.1304	3.21908	0.0138292	1.13359	0.0816339
2625287475	uncharacterized HhH-GPD family protein	12	2.80389	2.79731	3.1304	3.21908	0.0138292	1.13359	0.0816339
2625288975	3-oxo-5alpha-steroid 4-dehydrogenase	12	2.80389	2.79731	3.1304	3.21908	0.0138292	1.13359	0.0816339
2625289899	cob(I)yrinic acid a,c-diamide adenosyltransferase	12	2.80389	2.79731	3.1304	3.21908	0.0138292	1.13359	0.0816339
Pd630_LPD03358	Dihydrodipicolinate reductase	12	2.80389	2.79731	3.1304	3.21908	0.0138292	1.13359	0.0816339
Pd630_LPD03377	35 kDa protein	12	2.80389	2.79731	3.1304	3.21908	0.0138292	1.13359	0.0816339
2625287693	Predicted oxidoreductase, contains short-chain dehydrogenase	12	1.86926	3.72975	3.1304	3.21908	0.725999	1.13404	0.800793
2625289186	restriction system protein	12	2.80389	2.79731	2.08694	4.29211	0.757994	1.13887	0.829131
2625293752	Protein of unknown function DUF262	12	2.80389	2.79731	2.08694	4.29211	0.757994	1.13887	0.829131
Pd630_LPD01723	3-oxoacyl-[acyl-carrier-protein] reductase FabG	12	2.80389	2.79731	2.08694	4.29211	0.757994	1.13887	0.829131
2625288933	arsenate reductase	12	2.80389	2.79731	1.04347	5.36514	0.869032	1.14415	0.896189
2625294819	Cellulose biosynthesis protein BcsQ	12	2.80389	2.79731	1.04347	5.36514	0.869032	1.14415	0.896189
2625289451	ornithine--oxo-acid transaminase	12	2.80389	1.86488	4.17387	3.21908	0.178922	1.58349	0.313363
2625290051	amino acid ABC transporter membrane protein 1, PAAT family	12	1.86926	2.79731	4.17387	3.21908	0.177179	1.58424	0.31263
2625292025	molybdopterin synthase subunit MoaD	12	1.86926	2.79731	4.17387	3.21908	0.177179	1.58424	0.31263
2625292682	Lipoprotein-anchoring transpeptidase ErfK/SrfK	12	1.86926	2.79731	4.17387	3.21908	0.177179	1.58424	0.31263
2625293859	PhnB protein	12	1.86926	2.79731	4.17387	3.21908	0.177179	1.58424	0.31263
2625289127	Transglycosylase SLT domain-containing protein	12	2.80389	1.86488	3.1304	4.29211	0.206572	1.58982	0.345632
2625292489	long-chain acyl-CoA synthetase	12	2.80389	1.86488	3.1304	4.29211	0.206572	1.58982	0.345632
Pd630_LPD00737	Aspartokinase	12	1.86926	2.79731	3.1304	4.29211	0.204988	1.59057	0.344043
Pd630_LPD03308	Ribosome maturation factor rimP	12	1.86926	2.79731	3.1304	4.29211	0.204988	1.59057	0.344043
2625287226	short chain enoyl-CoA hydratase	12	1.86926	1.86488	5.21734	3.21908	0.142877	2.25927	0.272142
2625289389	chorismate mutase	12	1.86926	1.86488	4.17387	4.29211	0.000624648	2.26719	0.00795773
2625293222	hypothetical protein	12	0.934629	2.79731	4.17387	4.29211	0.126589	2.26852	0.254572
Pd630_LPD05254	Glutamine synthetase 1	12	1.86926	1.86488	3.1304	5.36514	0.166831	2.2751	0.301575
2625289829	Protein of unknown function (DUF2469)	12	0.934629	2.79731	3.1304	5.36514	0.243197	2.27644	0.383487
2625287422	Uncharacterized conserved protein YbjT, contains NAD(P)-binding and DUF2867 domains	12	1.86926	0.932438	5.21734	4.29211	0.0364385	3.39417	0.132304
2625294233	chromosome partitioning protein, ParB family	12	1.86926	0.932438	5.21734	4.29211	0.0364385	3.39417	0.132304
2625291587	hypothetical protein	12	0.934629	1.86488	5.21734	4.29211	0.036172	3.39683	0.1321
2625292600	Protein of unknown function (DUF3349)	12	0.934629	1.86488	5.21734	4.29211	0.036172	3.39683	0.1321
Pd630_LPD01590	4-hydroxyphenylpyruvate dioxygenase	12	0.934629	1.86488	5.21734	4.29211	0.036172	3.39683	0.1321
2625289252	Protein of unknown function (DUF3117)	12	1.86926	0.932438	4.17387	5.36514	0.0470559	3.40472	0.147073
2625290434	DNA-directed RNA polymerase subunit omega	12	0.934629	1.86488	4.17387	5.36514	0.0467935	3.40739	0.146869
2625292557	phospholipid/cholesterol/gamma-HCH transport system substrate-binding protein	12	0.934629	1.86488	4.17387	5.36514	0.0467935	3.40739	0.146869
2625288015	hypothetical protein	12	0.934629	0.932438	6.26081	4.29211	0.0477252	5.65213	0.147073
2625287828	alcohol dehydrogenase	12	0.934629	0.932438	4.17387	6.43816	0.0609747	5.6838	0.162158
2625289454	phosphoglucosamine mutase	12	0.467315	0.466219	6.26081	5.36514	0.00694393	12.4537	0.0537272
2625288758	hypothetical protein	12	0.467315	0.466219	5.21734	6.43816	0.0127177	12.4854	0.0816339
2625291834	16S rRNA (uracil1498-N3)-methyltransferase	11.5	5.60778	3.72975	1.04347	0.536514	0.0575077	0.169208	0.162158
2625295537	transcriptional regulator, TetR family	11.5	5.60778	3.72975	1.04347	0.536514	0.0575077	0.169208	0.162158
2625292747	alcohol dehydrogenase, propanol-preferring	11.5	4.67315	4.66219	1.04347	0.536514	0.00424779	0.169247	0.0376545
2625288211	glyoxylate reductase	11.5	3.73852	5.59463	1.04347	0.536514	0.0564258	0.169287	0.161833
2625293128	Haloacid dehalogenase superfamily, subfamily IA	11.5	3.73852	5.59463	1.04347	0.536514	0.0564258	0.169287	0.161833
2625289267	hypothetical protein	11.5	5.60778	3.72975	0.521734	1.07303	0.0583629	0.17079	0.162158
2625288926	glycerol-3-phosphate acyltransferase	11.5	4.67315	4.66219	0.521734	1.07303	0.00503616	0.170831	0.0421654
2625292528	aminopeptidase N	11.5	4.67315	4.66219	0.521734	1.07303	0.00503616	0.170831	0.0421654
2625292616	Acyltransferase	11.5	4.67315	4.66219	0.521734	1.07303	0.00503616	0.170831	0.0421654
2625292472	hypothetical protein	11.5	3.73852	5.59463	0.521734	1.07303	0.0572807	0.170871	0.162158
2625289607	two-component system, OmpR family, sensor histidine kinase MtrB	11.5	2.80389	6.52707	0.521734	1.07303	0.176164	0.170911	0.312307
Pd630_LPD05783	hypothetical protein	11.5	3.73852	4.66219	0.521734	2.14605	0.0918362	0.317567	0.207544
2625288647	RNA polymerase, sigma subunit, ECF family	11.5	3.73852	3.72975	3.1304	0.536514	0.280415	0.491	0.42114
2625288847	chorismate mutase	11.5	3.73852	3.72975	3.1304	0.536514	0.280415	0.491	0.42114
2625289911	Universal stress protein family protein	11.5	2.80389	0.466219	4.17387	4.29211	0.156612	2.5889	0.290035
Pd630_LPD07580	Pyruvate dehydrogenase E1 component subunit beta	11.5	0.934629	0.466219	5.21734	5.36514	0.00284952	7.55433	0.0272897
2625286951	GTP-binding protein	11.5	0.467315	0.932438	5.21734	5.36514	0.00281277	7.56025	0.0271274
2625287291	Uncharacterized conserved protein YbjT, contains NAD(P)-binding and DUF2867 domains	11.5	0.467315	0.932438	5.21734	5.36514	0.00281277	7.56025	0.0271274
2625288841	hypothetical protein	11	6.54241	2.79731	0.521734	0.536514	0.157556	0.113306	0.291026
2625287909	L-2-hydroxyglutarate oxidase LhgO	11	3.73852	5.59463	0.521734	0.536514	0.0468116	0.113386	0.146869
2625291820	K+-transporting ATPase ATPase A chain	11	3.73852	5.59463	0.521734	0.536514	0.0468116	0.113386	0.146869
2625291863	Glucoamylase (glucan-1,4-alpha-glucosidase), GH15 family	11	3.73852	5.59463	0.521734	0.536514	0.0468116	0.113386	0.146869
2625293400	fructokinase	11	3.73852	5.59463	0.521734	0.536514	0.0468116	0.113386	0.146869
2625295691	non-specific serine/threonine protein kinase	11	3.73852	5.59463	0.521734	0.536514	0.0468116	0.113386	0.146869
Pd630_LPD04852	hypothetical protein	11	3.73852	5.59463	0.521734	0.536514	0.0468116	0.113386	0.146869
2625291416	protein of unknown function (DUF4333)	11	4.67315	3.72975	1.04347	1.07303	0.0218081	0.251877	0.103702
2625294289	two component transcriptional regulator, LuxR family	11	4.67315	3.72975	1.04347	1.07303	0.0218081	0.251877	0.103702
Pd630_LPD03255	Acetyl-coenzyme A synthetase	11	4.67315	3.72975	1.04347	1.07303	0.0218081	0.251877	0.103702
2625289056	exopolyphosphatase / guanosine-5'-triphosphate,3'-diphosphate pyrophosphatase	11	3.73852	4.66219	1.04347	1.07303	0.020949	0.251942	0.101556
2625290428	hypothetical protein	11	3.73852	4.66219	1.04347	1.07303	0.020949	0.251942	0.101556
2625291827	GTP-binding protein Era	11	3.73852	4.66219	1.04347	1.07303	0.020949	0.251942	0.101556
2625292465	choline oxidase	11	3.73852	4.66219	1.04347	1.07303	0.020949	0.251942	0.101556
2625292543	Acyl-ACP thioesterase	11	3.73852	4.66219	1.04347	1.07303	0.020949	0.251942	0.101556
2625292870	hypothetical protein	11	3.73852	4.66219	1.04347	1.07303	0.020949	0.251942	0.101556
2625289219	uroporphyrinogen-III synthase	11	4.67315	2.79731	2.08694	1.07303	0.180607	0.422994	0.315688
2625289307	adenosine deaminase	11	3.73852	3.72975	2.08694	1.07303	0.0511737	0.423118	0.152132
2625290220	hypothetical protein	11	3.73852	3.72975	2.08694	1.07303	0.0511737	0.423118	0.152132
2625290763	precorrin-3B synthase	11	3.73852	3.72975	2.08694	1.07303	0.0511737	0.423118	0.152132
Pd630_LPD02902	Adenosine deaminase	11	3.73852	3.72975	2.08694	1.07303	0.0511737	0.423118	0.152132
2625287488	DNA replication and repair protein RecR	11	3.73852	3.72975	1.04347	2.14605	0.060449	0.427076	0.162158
2625291161	(S)-ureidoglycine aminohydrolase	11	2.80389	4.66219	1.04347	2.14605	0.186368	0.427202	0.322996
2625293001	hypothetical protein	11	2.80389	4.66219	1.04347	2.14605	0.186368	0.427202	0.322996
2625288401	hypothetical protein	11	3.73852	2.79731	3.1304	1.07303	0.410931	0.643136	0.548242
2625289811	acylphosphatase	11	3.73852	2.79731	3.1304	1.07303	0.410931	0.643136	0.548242
Pd630_LPD07988	putative oxidoreductase	11	3.73852	2.79731	3.1304	1.07303	0.410931	0.643136	0.548242
2625290081	hypothetical protein	11	1.86926	4.66219	3.1304	1.07303	0.571277	0.643568	0.679725
Pd630_LPD02548	NADH-quinone oxidoreductase subunit G	11	4.67315	1.86488	2.08694	2.14605	0.49811	0.647442	0.63339
2625288943	TatD DNase family protein	11	3.73852	2.79731	2.08694	2.14605	0.134649	0.647659	0.262596
2625290423	translation elongation factor P (EF-P)	11	3.73852	2.79731	2.08694	2.14605	0.134649	0.647659	0.262596
2625292056	UDP-N-acetylglucosamine 1-carboxyvinyltransferase	11	3.73852	2.79731	2.08694	2.14605	0.134649	0.647659	0.262596
Pd630_LPD00585	hypothetical protein	11	3.73852	2.79731	2.08694	2.14605	0.134649	0.647659	0.262596
2625289790	D-alanine-D-alanine ligase	11	2.80389	3.72975	2.08694	2.14605	0.131331	0.647876	0.261992
2625292364	Catechol 2,3-dioxygenase	11	2.80389	3.72975	2.08694	2.14605	0.131331	0.647876	0.261992
2625291861	sulfate transport system substrate-binding protein	11	4.67315	1.86488	1.04347	3.21908	0.587416	0.651963	0.693986
2625288871	Tetracyclin repressor, C-terminal all-alpha domain	11	3.73852	2.79731	1.04347	3.21908	0.438758	0.652182	0.575554
Pd630_LPD04537	hypothetical protein	11	3.73852	2.79731	1.04347	3.21908	0.438758	0.652182	0.575554
2625289026	hypothetical protein	11	2.80389	3.72975	1.04347	3.21908	0.438146	0.6524	0.575303
2625289821	16S rRNA processing protein RimM	11	3.73852	1.86488	4.17387	1.07303	0.930589	0.936379	0.948627
Pd630_LPD05571	Glycogen phosphorylase	11	2.80389	2.79731	4.17387	1.07303	0.919468	0.936745	0.93901
2625293006	putative iron-dependent peroxidase (DypB)	11	1.86926	3.72975	4.17387	1.07303	0.93131	0.937112	0.948627
2625288764	Replication fork clamp-binding protein CrfC (dynamin-like GTPase family)	11	4.67315	0.932438	3.1304	2.14605	0.939942	0.941286	0.955345
2625288191	Lsr2 protein	11	3.73852	1.86488	3.1304	2.14605	0.891418	0.941654	0.912524
2625289780	PPOX class probable F420-dependent enzyme	11	2.80389	2.79731	3.1304	2.14605	0.772824	0.942022	0.840988
2625292191	ABC-type nitrate/sulfonate/bicarbonate transport system, substrate-binding protein	11	2.80389	2.79731	3.1304	2.14605	0.772824	0.942022	0.840988
Pd630_LPD00609	Delta(24)-sterol reductase	11	2.80389	2.79731	3.1304	2.14605	0.772824	0.942022	0.840988
Pd630_LPD04966	putative voltage-gated potassium channel subunit	11	2.80389	2.79731	3.1304	2.14605	0.772824	0.942022	0.840988
Pd630_LPD01219	Putative aminoacrylate hydrolase	11	1.86926	3.72975	3.1304	2.14605	0.892271	0.942391	0.912937
2625293487	NADP-dependent aldehyde dehydrogenase	11	3.73852	1.86488	2.08694	3.21908	0.904385	0.946929	0.92464
2625287097	Predicted dehydrogenase	11	2.80389	2.79731	2.08694	3.21908	0.818694	0.9473	0.861655
2625288125	hypothetical protein	11	2.80389	2.79731	2.08694	3.21908	0.818694	0.9473	0.861655
2625290190	hypothetical protein	11	2.80389	2.79731	2.08694	3.21908	0.818694	0.9473	0.861655
2625292066	ATP synthase F0 subcomplex A subunit	11	2.80389	2.79731	2.08694	3.21908	0.818694	0.9473	0.861655
2625293904	Uncharacterized conserved protein, AIM24 family	11	2.80389	2.79731	2.08694	3.21908	0.818694	0.9473	0.861655
Pd630_LPD00738	Aspartate-semialdehyde dehydrogenase	11	2.80389	2.79731	2.08694	3.21908	0.818694	0.9473	0.861655
Pd630_LPD05678	Methylmalonate-semialdehyde dehydrogenase [acylating]	11	2.80389	2.79731	2.08694	3.21908	0.818694	0.9473	0.861655
Pd630_LPD07742	hypothetical protein	11	2.80389	2.79731	2.08694	3.21908	0.818694	0.9473	0.861655
Pd630_LPD01386	A-factor receptor protein	11	1.86926	3.72975	2.08694	3.21908	0.905299	0.94767	0.924884
Pd630_LPD05931	Putative aldehyde dehydrogenase	11	1.86926	3.72975	2.08694	3.21908	0.905299	0.94767	0.924884
2625287008	regulator of ribonuclease activity A	11	1.86926	3.72975	1.04347	4.29211	0.950304	0.95295	0.961733
Pd630_LPD00903	Putative lipoprotein lpqE	11	2.80389	1.86488	4.17387	2.14605	0.536926	1.35366	0.652241
Pd630_LPD04843	hypothetical protein	11	2.80389	1.86488	4.17387	2.14605	0.536926	1.35366	0.652241
2625287734	transcriptional regulator, GntR family	11	1.86926	2.79731	4.17387	2.14605	0.535697	1.3543	0.652241
2625291930	acetyl-CoA C-acetyltransferase	11	1.86926	2.79731	4.17387	2.14605	0.535697	1.3543	0.652241
Pd630_LPD04191	hypothetical protein	11	1.86926	2.79731	4.17387	2.14605	0.535697	1.3543	0.652241
2625287471	DNA-binding transcriptional regulator, MocR family, contains an aminotransferase domain	11	2.80389	1.86488	3.1304	3.21908	0.216703	1.35999	0.353304
2625287730	hypothetical protein	11	2.80389	1.86488	3.1304	3.21908	0.216703	1.35999	0.353304
2625292659	exopolyphosphatase / guanosine-5'-triphosphate,3'-diphosphate pyrophosphatase	11	2.80389	1.86488	3.1304	3.21908	0.216703	1.35999	0.353304
Pd630_LPD01540	putative oxidoreductase	11	2.80389	1.86488	3.1304	3.21908	0.216703	1.35999	0.353304
Pd630_LPD01617	3-hydroxybutyryl-CoA dehydrogenase	11	2.80389	1.86488	3.1304	3.21908	0.216703	1.35999	0.353304
Pd630_LPD07027	putative 11.0 kDa protein in thcB-thcC intergenic region	11	2.80389	1.86488	3.1304	3.21908	0.216703	1.35999	0.353304
2625287671	NADH-FMN oxidoreductase RutF, flavin reductase (DIM6/NTAB) family	11	1.86926	2.79731	3.1304	3.21908	0.21281	1.36063	0.349563
2625289188	hypothetical protein	11	1.86926	2.79731	3.1304	3.21908	0.21281	1.36063	0.349563
2625289213	ABC-type transport system, substrate-binding protein	11	1.86926	2.79731	3.1304	3.21908	0.21281	1.36063	0.349563
2625290183	peptide/nickel transport system substrate-binding protein	11	1.86926	2.79731	3.1304	3.21908	0.21281	1.36063	0.349563
2625291759	hypothetical protein	11	1.86926	2.79731	3.1304	3.21908	0.21281	1.36063	0.349563
2625292914	protein of unknown function (DUF4178)	11	1.86926	2.79731	3.1304	3.21908	0.21281	1.36063	0.349563
Pd630_LPD01293	Uncharacterized protein ykoJ	11	1.86926	2.79731	3.1304	3.21908	0.21281	1.36063	0.349563
Pd630_LPD05206	hypothetical protein	11	1.86926	2.79731	3.1304	3.21908	0.21281	1.36063	0.349563
Pd630_LPD06422	NADPH-ferredoxin reductase fprA	11	1.86926	2.79731	3.1304	3.21908	0.21281	1.36063	0.349563
2625291929	transcriptional regulator, IclR family	11	2.80389	1.86488	2.08694	4.29211	0.549522	1.36632	0.657554
2625294953	hypothetical protein	11	1.86926	2.79731	2.08694	4.29211	0.548422	1.36697	0.656524
2625288142	Protein of unknown function (DUF1416)	11	1.86926	1.86488	4.17387	3.21908	0.0618488	1.97983	0.162576
2625288718	Glycosyltransferase involved in cell wall bisynthesis	11	1.86926	1.86488	4.17387	3.21908	0.0618488	1.97983	0.162576
Pd630_LPD05077	Thioredoxin C-3	11	1.86926	1.86488	4.17387	3.21908	0.0618488	1.97983	0.162576
2625292850	hypothetical protein	11	0.934629	2.79731	4.17387	3.21908	0.222388	1.98099	0.360427
2625288443	ATPase components of ABC transporters with duplicated ATPase domains	11	1.86926	1.86488	3.1304	4.29211	0.0865226	1.98775	0.199595
2625289582	5-(carboxyamino)imidazole ribonucleotide mutase	11	1.86926	1.86488	3.1304	4.29211	0.0865226	1.98775	0.199595
2625291442	Predicted ATP-dependent carboligase, ATP-grasp superfamily	11	1.86926	1.86488	3.1304	4.29211	0.0865226	1.98775	0.199595
Pd630_LPD00646	Uncharacterized protein	11	1.86926	1.86488	3.1304	4.29211	0.0865226	1.98775	0.199595
2625292574	Acyl dehydratase	11	1.86926	0.932438	5.21734	3.21908	0.125231	3.01118	0.252397
Pd630_LPD07200	hypothetical protein	11	1.86926	0.932438	5.21734	3.21908	0.125231	3.01118	0.252397
2625293187	histidine ammonia-lyase	11	1.86926	0.932438	4.17387	4.29211	0.0266826	3.02173	0.112091
Pd630_LPD02965	N5-carboxyaminoimidazole ribonucleotide synthase	11	1.86926	0.932438	4.17387	4.29211	0.0266826	3.02173	0.112091
2625287995	methionyl-tRNA formyltransferase	11	1.86926	0.932438	3.1304	5.36514	0.143208	3.03228	0.272394
2625289148	4-hydroxy-3-methylbut-2-enyl diphosphate reductase	11	1.86926	0.932438	3.1304	5.36514	0.143208	3.03228	0.272394
2625290173	pyridoxal phosphate synthase yaaE subunit	11	0.934629	0.932438	5.21734	4.29211	0.0143424	5.09325	0.082184
2625292184	hypothetical protein	11	0.934629	0.932438	5.21734	4.29211	0.0143424	5.09325	0.082184
2625293462	citrate lyase subunit beta / citryl-CoA lyase	11	0.934629	0.932438	5.21734	4.29211	0.0143424	5.09325	0.082184
Pd630_LPD03389	Glutamate-binding protein	11	0.934629	0.932438	5.21734	4.29211	0.0143424	5.09325	0.082184
Pd630_LPD03868	hypothetical protein	11	0.934629	0.932438	5.21734	4.29211	0.0143424	5.09325	0.082184
2625289450	N-Dimethylarginine dimethylaminohydrolase	11	0.467315	0.466219	5.21734	5.36514	0.000234552	11.3359	0.00536891
2625289195	NADH dehydrogenase subunit G	10.5	4.67315	3.72975	1.04347	0.536514	0.0237641	0.188028	0.108664
2625290083	transcriptional regulator, LysR family	10.5	3.73852	4.66219	1.04347	0.536514	0.0230417	0.188077	0.106778
Pd630_LPD04849	hypothetical protein	10.5	2.80389	5.59463	1.04347	0.536514	0.138087	0.188126	0.265232
2625287069	Acetyl esterase/lipase	10.5	4.67315	3.72975	0.521734	1.07303	0.0248039	0.189787	0.110289
2625291424	undecaprenyl-diphosphatase	10.5	3.73852	4.66219	0.521734	1.07303	0.0240813	0.189837	0.109023
2625287859	maleate isomerase	10.5	3.73852	3.72975	2.08694	0.536514	0.0889598	0.351279	0.20356
Pd630_LPD00426	Prephenate dehydratase	10.5	3.73852	3.72975	2.08694	0.536514	0.0889598	0.351279	0.20356
2625295568	transcriptional regulator, TetR family	10.5	2.80389	3.72975	0.521734	3.21908	0.430696	0.572547	0.566879
Pd630_LPD07354	Morphine 6-dehydrogenase	10.5	1.86926	0.466219	4.17387	4.29211	0.048912	3.62495	0.150191
2625288296	S-formylglutathione hydrolase FrmB	10.5	0.934629	0.466219	5.21734	4.29211	0.0159663	6.78835	0.0865973
Pd630_LPD06334	D-amino acid dehydrogenase small subunit	10.5	0.467315	0.932438	5.21734	4.29211	0.0159176	6.79366	0.0865046
2625289369	hypothetical protein	10.5	0.934629	0.466219	4.17387	5.36514	0.0238582	6.80945	0.108912
2625291354	Uncharacterised protein family (UPF0158)	10	5.60778	2.79731	0.521734	0.536514	0.120463	0.125906	0.245863
2625286657	histidine kinase	10	4.67315	3.72975	0.521734	0.536514	0.0161049	0.125938	0.0866629
2625290086	Helicase conserved C-terminal domain-containing protein	10	4.67315	3.72975	0.521734	0.536514	0.0161049	0.125938	0.0866629
2625291195	methyltransferase, TIGR00027 family	10	4.67315	3.72975	0.521734	0.536514	0.0161049	0.125938	0.0866629
2625293182	transcriptional regulator, LuxR family	10	3.73852	4.66219	0.521734	0.536514	0.0154632	0.125971	0.0855703
2625288290	two-component system, OmpR family, response regulator PrrA	10	4.67315	2.79731	1.04347	1.07303	0.103983	0.283315	0.225491
2625287789	urate oxidase	10	3.73852	3.72975	1.04347	1.07303	3.31869e-05	0.283398	0.00131738
2625291757	proline iminopeptidase	10	3.73852	3.72975	1.04347	1.07303	3.31869e-05	0.283398	0.00131738
2625293396	carbohydrate ABC transporter substrate-binding protein	10	3.73852	3.72975	1.04347	1.07303	3.31869e-05	0.283398	0.00131738
2625293402	hypothetical protein	10	2.80389	4.66219	1.04347	1.07303	0.102479	0.283481	0.223302
2625295096	transcriptional regulator, GntR family	10	4.67315	1.86488	2.08694	1.07303	0.37529	0.483321	0.515579
2625287009	characterized conserved protein YbjT, contains NAD(P)-binding and DUF2867 domains	10	3.73852	2.79731	2.08694	1.07303	0.134797	0.483483	0.262596
2625288922	NADP-dependent 3-hydroxy acid dehydrogenase YdfG	10	3.73852	2.79731	2.08694	1.07303	0.134797	0.483483	0.262596
2625289813	signal recognition particle-docking protein FtsY	10	3.73852	2.79731	2.08694	1.07303	0.134797	0.483483	0.262596
2625294949	hypothetical protein	10	3.73852	2.79731	2.08694	1.07303	0.134797	0.483483	0.262596
Pd630_LPD00851	Inorganic pyrophosphatase	10	3.73852	2.79731	2.08694	1.07303	0.134797	0.483483	0.262596
Pd630_LPD05003	hypothetical protein	10	3.73852	2.79731	2.08694	1.07303	0.134797	0.483483	0.262596
Pd630_LPD05868	hypothetical protein	10	3.73852	2.79731	2.08694	1.07303	0.134797	0.483483	0.262596
2625289558	transcriptional regulator, AsnC family	10	2.80389	3.72975	2.08694	1.07303	0.133305	0.483645	0.262596
2625291631	succinate dehydrogenase subunit B	10	2.80389	3.72975	2.08694	1.07303	0.133305	0.483645	0.262596
2625289889	adenosylcobyric acid synthase (glutamine-hydrolysing)	10	1.86926	4.66219	2.08694	1.07303	0.374188	0.483807	0.514509
2625288204	pentachlorophenol monooxygenase	10	2.80389	3.72975	1.04347	2.14605	0.145868	0.488169	0.275539
2625288238	Protein of unknown function (DUF3239)	10	2.80389	3.72975	1.04347	2.14605	0.145868	0.488169	0.275539
2625288326	MT0933-like antitoxin protein	10	2.80389	3.72975	1.04347	2.14605	0.145868	0.488169	0.275539
2625290172	acyl-CoA thioesterase-2	10	2.80389	3.72975	1.04347	2.14605	0.145868	0.488169	0.275539
2625291290	PAS domain S-box-containing protein	10	2.80389	3.72975	1.04347	2.14605	0.145868	0.488169	0.275539
2625288188	3-oxoacyl-[acyl-carrier protein] reductase	10	3.73852	1.86488	2.08694	2.14605	0.540796	0.755433	0.652241
2625286772	Lsr2 protein	10	2.80389	2.79731	2.08694	2.14605	0.00188472	0.755729	0.0190489
2625289572	septum formation protein	10	2.80389	2.79731	2.08694	2.14605	0.00188472	0.755729	0.0190489
2625289608	Sporulation and spore germination	10	2.80389	2.79731	2.08694	2.14605	0.00188472	0.755729	0.0190489
2625289785	8-oxo-dGTP diphosphatase	10	2.80389	2.79731	2.08694	2.14605	0.00188472	0.755729	0.0190489
2625292057	cob(I)alamin adenosyltransferase	10	2.80389	2.79731	2.08694	2.14605	0.00188472	0.755729	0.0190489
2625295663	Predicted kinase, aminoglycoside phosphotransferase (APT) family	10	2.80389	2.79731	2.08694	2.14605	0.00188472	0.755729	0.0190489
Pd630_LPD00009	DNA gyrase subunit B	10	2.80389	2.79731	2.08694	2.14605	0.00188472	0.755729	0.0190489
Pd630_LPD00810	putative amino-acid ABC transporter periplasmic	10	2.80389	2.79731	2.08694	2.14605	0.00188472	0.755729	0.0190489
Pd630_LPD02903	hypothetical protein	10	2.80389	2.79731	2.08694	2.14605	0.00188472	0.755729	0.0190489
Pd630_LPD03002	3-phosphoshikimate 1-carboxyvinyltransferase	10	2.80389	2.79731	2.08694	2.14605	0.00188472	0.755729	0.0190489
Pd630_LPD03145	Aspartyl/glutamyl-tRNA(Asn/Gln) amidotransferase	10	2.80389	2.79731	2.08694	2.14605	0.00188472	0.755729	0.0190489
Pd630_LPD05428	Valyl-tRNA synthetase	10	2.80389	2.79731	2.08694	2.14605	0.00188472	0.755729	0.0190489
2625290119	trk system potassium uptake protein TrkA	10	1.86926	3.72975	2.08694	2.14605	0.539406	0.756025	0.652241
Pd630_LPD00160	Guanine deaminase	10	1.86926	3.72975	2.08694	2.14605	0.539406	0.756025	0.652241
Pd630_LPD03382	Glycerol-3-phosphate dehydrogenase 1	10	1.86926	3.72975	2.08694	2.14605	0.539406	0.756025	0.652241
2625288380	alkyldihydroxyacetonephosphate synthase	10	3.73852	1.86488	1.04347	3.21908	0.686437	0.760709	0.772215
2625287264	transcriptional regulator, MarR family	10	2.80389	2.79731	1.04347	3.21908	0.601044	0.761006	0.703786
2625288022	hypothetical protein	10	2.80389	2.79731	1.04347	3.21908	0.601044	0.761006	0.703786
2625290771	Uncharacterized conserved protein YbjT, contains NAD(P)-binding and DUF2867 domains	10	2.80389	2.79731	1.04347	3.21908	0.601044	0.761006	0.703786
2625291422	transcriptional regulator	10	2.80389	2.79731	1.04347	3.21908	0.601044	0.761006	0.703786
2625291157	Aldo/keto reductase	10	2.80389	1.86488	4.17387	1.07303	0.874815	1.12383	0.899107
2625291168	Uncharacterized conserved protein	10	2.80389	1.86488	4.17387	1.07303	0.874815	1.12383	0.899107
2625293421	S-(hydroxymethyl)glutathione dehydrogenase / alcohol dehydrogenase	10	1.86926	2.79731	4.17387	1.07303	0.874228	1.12436	0.899107
Pd630_LPD03161	Glutamyl-tRNA synthetase	10	1.86926	2.79731	4.17387	1.07303	0.874228	1.12436	0.899107
2625289562	hypothetical protein	10	2.80389	1.86488	3.1304	2.14605	0.698802	1.13016	0.777424
2625290089	hydroxyacylglutathione hydrolase	10	2.80389	1.86488	3.1304	2.14605	0.698802	1.13016	0.777424
2625292274	hypothetical protein	10	2.80389	1.86488	3.1304	2.14605	0.698802	1.13016	0.777424
Pd630_LPD05605	ATP synthase subunit b	10	2.80389	1.86488	3.1304	2.14605	0.698802	1.13016	0.777424
2625289908	putative tricarboxylic transport membrane protein	10	1.86926	2.79731	3.1304	2.14605	0.696286	1.13069	0.776834
Pd630_LPD02980	Phosphomannomutase	10	1.86926	2.79731	3.1304	2.14605	0.696286	1.13069	0.776834
Pd630_LPD04249	Uncharacterized protein	10	1.86926	2.79731	3.1304	2.14605	0.696286	1.13069	0.776834
Pd630_LPD07532	Protein phnB	10	1.86926	2.79731	3.1304	2.14605	0.696286	1.13069	0.776834
Pd630_LPD00464	Phthiocerol synthesis polyketide synthase type	10	2.80389	1.86488	2.08694	3.21908	0.707086	1.13649	0.783776
2625287172	Polyisoprenoid-binding protein YceI	10	1.86926	2.79731	2.08694	3.21908	0.704889	1.13703	0.782046
2625287931	hypothetical protein	10	1.86926	2.79731	2.08694	3.21908	0.704889	1.13703	0.782046
2625291864	nitronate monooxygenase	10	1.86926	2.79731	2.08694	3.21908	0.704889	1.13703	0.782046
2625288984	monoamine oxidase	10	1.86926	1.86488	5.21734	1.07303	0.600223	1.68456	0.703786
2625287924	imidazolonepropionase	10	2.80389	0.932438	4.17387	2.14605	0.447965	1.69148	0.58539
2625295735	Enamine deaminase RidA, house cleaning of reactive enamine intermediates, YjgF/YER057c/UK114 family	10	1.86926	1.86488	4.17387	2.14605	0.33035	1.69247	0.467853
Pd630_LPD01045	Glutamyl-tRNA(Gln) amidotransferase subunit A	10	1.86926	1.86488	4.17387	2.14605	0.33035	1.69247	0.467853
Pd630_LPD01491	Carbon monoxide dehydrogenase medium chain	10	1.86926	1.86488	4.17387	2.14605	0.33035	1.69247	0.467853
Pd630_LPD02550	NADH-quinone oxidoreductase subunit I	10	0.934629	2.79731	4.17387	2.14605	0.446488	1.69347	0.584296
2625287783	NADH dehydrogenase	10	2.80389	0.932438	3.1304	3.21908	0.297806	1.69939	0.43882
Pd630_LPD02650	2-oxoglutarate decarboxylase	10	2.80389	0.932438	3.1304	3.21908	0.297806	1.69939	0.43882
Pd630_LPD07839	3-ketoacyl-CoA thiolase	10	2.80389	0.932438	3.1304	3.21908	0.297806	1.69939	0.43882
2625288640	hypothetical protein	10	1.86926	1.86488	3.1304	3.21908	0.00115048	1.70039	0.0129678
2625289214	N-acetyl-1-D-myo-inositol-2-amino-2-deoxy-alpha-D-glucopyranoside deacetylase	10	1.86926	1.86488	3.1304	3.21908	0.00115048	1.70039	0.0129678
2625289371	fatty-acyl-CoA synthase	10	1.86926	1.86488	3.1304	3.21908	0.00115048	1.70039	0.0129678
2625290628	two component transcriptional regulator, LuxR family	10	1.86926	1.86488	3.1304	3.21908	0.00115048	1.70039	0.0129678
2625290793	Polyketide cyclase / dehydrase and lipid transport	10	1.86926	1.86488	3.1304	3.21908	0.00115048	1.70039	0.0129678
2625291793	alcohol dehydrogenase	10	1.86926	1.86488	3.1304	3.21908	0.00115048	1.70039	0.0129678
Pd630_LPD02195	Copper methylamine oxidase	10	1.86926	1.86488	3.1304	3.21908	0.00115048	1.70039	0.0129678
Pd630_LPD02509	GTP-dependent nucleic acid-binding protein engD	10	1.86926	1.86488	3.1304	3.21908	0.00115048	1.70039	0.0129678
Pd630_LPD02778	50S ribosomal protein L2	10	1.86926	1.86488	3.1304	3.21908	0.00115048	1.70039	0.0129678
2625294217	molybdate transport system substrate-binding protein	10	0.934629	2.79731	3.1304	3.21908	0.295546	1.70139	0.437331
Pd630_LPD06628	Linocin-M18	10	0.934629	2.79731	3.1304	3.21908	0.295546	1.70139	0.437331
Pd630_LPD03916	Riboflavin synthase alpha chain	10	2.80389	0.932438	2.08694	4.29211	0.457316	1.7073	0.59562
2625291564	amino acid ABC transporter membrane protein, PAAT family	10	1.86926	1.86488	2.08694	4.29211	0.353189	1.70831	0.491307
2625287520	putative flavoprotein involved in K+ transport	10	1.86926	0.932438	4.17387	3.21908	0.0754055	2.63874	0.182508
2625291884	glucosyl-3-phosphoglycerate phosphatase (pgm family)	10	1.86926	0.932438	4.17387	3.21908	0.0754055	2.63874	0.182508
2625292398	transcriptional regulator, IclR family	10	1.86926	0.932438	4.17387	3.21908	0.0754055	2.63874	0.182508
2625291495	NUDIX domain-containing protein	10	0.934629	1.86488	4.17387	3.21908	0.0748813	2.64081	0.182311
2625291620	quinolinate synthetase	10	0.934629	1.86488	4.17387	3.21908	0.0748813	2.64081	0.182311
Pd630_LPD00760	Penicillin-binding protein 1A	10	0.934629	1.86488	4.17387	3.21908	0.0748813	2.64081	0.182311
2625288274	Protein of unknown function (DUF3071)	10	1.86926	0.932438	3.1304	4.29211	0.0903892	2.64929	0.204947
2625287937	NAD(P)-dependent dehydrogenase, short-chain alcohol dehydrogenase family	10	0.934629	1.86488	3.1304	4.29211	0.0898822	2.65137	0.204475
2625289460	alanine racemase	10	0.934629	1.86488	3.1304	4.29211	0.0898822	2.65137	0.204475
2625293461	hypothetical protein	10	0.934629	0.932438	5.21734	3.21908	0.0813888	4.51854	0.192342
2625290188	hydroxyacylglutathione hydrolase	10	0.934629	0.932438	4.17387	4.29211	0.000320998	4.53437	0.00536891
2625291940	5-dehydro-2-deoxygluconokinase	10	0.934629	0.932438	4.17387	4.29211	0.000320998	4.53437	0.00536891
2625295094	Glyoxylase, beta-lactamase superfamily II	10	0.934629	0.932438	4.17387	4.29211	0.000320998	4.53437	0.00536891
Pd630_LPD05504	Uncharacterized protein	10	0.934629	0.932438	4.17387	4.29211	0.000320998	4.53437	0.00536891
2625288967	hypothetical protein	10	0.934629	0.932438	3.1304	5.36514	0.0973497	4.5502	0.216429
2625290446	ribulose-phosphate 3-epimerase	10	0.467315	0.466219	5.21734	4.29211	0.0114403	10.1865	0.0762408
2625291941	Fructose-bisphosphate aldolase class Ia, DhnA family	10	0.467315	0.466219	5.21734	4.29211	0.0114403	10.1865	0.0762408
2625292880	formyl-CoA transferase	10	0.467315	0.466219	5.21734	4.29211	0.0114403	10.1865	0.0762408
2625289354	mycofactocin radical SAM maturase	10	0.467315	0.466219	4.17387	5.36514	0.0186293	10.2182	0.0944921
2625292403	Formiminotetrahydrofolate cyclodeaminase	10	0.467315	0.466219	4.17387	5.36514	0.0186293	10.2182	0.0944921
2625289917	HSP20 family protein	10	0.467315	0.466219	3.1304	6.43816	0.120732	10.2498	0.245863
2625292729	alkylhydroperoxidase AhpD family core domain-containing protein	9.5	3.73852	3.72975	1.04347	0.536514	0.00733317	0.211559	0.0561049
2625292027	L-aminopeptidase/D-esterase	9.5	2.80389	4.66219	1.04347	0.536514	0.0924761	0.211621	0.208643
2625289295	ABC-2 type transport system ATP-binding protein	9.5	4.67315	2.79731	0.521734	1.07303	0.0951804	0.213476	0.212854
2625287972	Acyl-CoA synthetase (AMP-forming)/AMP-acid ligase II	9.5	3.73852	3.72975	0.521734	1.07303	0.00869731	0.213538	0.0646993
2625289498	hypothetical protein	9.5	3.73852	2.79731	2.08694	0.536514	0.163709	0.401395	0.29715
2625289793	thiamine-phosphate kinase	9.5	1.86926	3.72975	3.1304	0.536514	0.606533	0.654922	0.709652
2625288669	Adenosylmethionine-8-amino-7-oxononanoate aminotransferase	9.5	0.467315	1.86488	4.17387	3.21908	0.0960174	3.16996	0.214337
2625287114	Uncharacterized conserved protein	9.5	0.467315	1.86488	3.1304	4.29211	0.10733	3.18263	0.22949
Pd630_LPD07194	hypothetical protein	9.5	0.934629	0.466219	5.21734	3.21908	0.0755795	6.02237	0.182508
2625293208	primary-amine oxidas	9.5	0.467315	0.932438	5.21734	3.21908	0.0755097	6.02708	0.182508
2625288761	regulatory protein, luxR family	9.5	0.934629	0.466219	4.17387	4.29211	0.00464307	6.04347	0.0399059
2625292739	S-formylglutathione hydrolase FrmB	9.5	0.934629	0.466219	4.17387	4.29211	0.00464307	6.04347	0.0399059
2625295185	hypothetical protein	9.5	0.934629	0.466219	4.17387	4.29211	0.00464307	6.04347	0.0399059
Pd630_LPD04989	Uncharacterized protein	9.5	0.934629	0.466219	4.17387	4.29211	0.00464307	6.04347	0.0399059
Pd630_LPD07646	Transcriptional regulator kdgR	9.5	0.467315	0.932438	3.1304	5.36514	0.0897669	6.06931	0.204475
2625288627	transcriptional regulator, TetR family	9	4.67315	2.79731	0.521734	0.536514	0.0759618	0.141658	0.182508
2625292401	transcriptional regulator, IclR family	9	4.67315	2.79731	0.521734	0.536514	0.0759618	0.141658	0.182508
2625292651	UDP-glucose 4-epimerase	9	4.67315	2.79731	0.521734	0.536514	0.0759618	0.141658	0.182508
2625292690	deoxyribose-phosphate aldolase	9	4.67315	2.79731	0.521734	0.536514	0.0759618	0.141658	0.182508
2625287923	formiminoglutamase	9	3.73852	3.72975	0.521734	0.536514	7.18581e-06	0.141699	0.00115746
2625288339	hypothetical protein	9	3.73852	3.72975	0.521734	0.536514	7.18581e-06	0.141699	0.00115746
2625292721	hypothetical protein	9	3.73852	3.72975	0.521734	0.536514	7.18581e-06	0.141699	0.00115746
2625293004	non-specific serine/threonine protein kinase	9	3.73852	3.72975	0.521734	0.536514	7.18581e-06	0.141699	0.00115746
2625293059	D-serine deaminase, pyridoxal phosphate-dependent	9	3.73852	3.72975	0.521734	0.536514	7.18581e-06	0.141699	0.00115746
2625293401	xylulokinase	9	3.73852	3.72975	0.521734	0.536514	7.18581e-06	0.141699	0.00115746
2625294520	carbonic anhydrase	9	3.73852	3.72975	0.521734	0.536514	7.18581e-06	0.141699	0.00115746
2625294537	L-alanine-DL-glutamate epimerase	9	3.73852	3.72975	0.521734	0.536514	7.18581e-06	0.141699	0.00115746
Pd630_LPD02159	Mercuric reductase	9	3.73852	3.72975	0.521734	0.536514	7.18581e-06	0.141699	0.00115746
Pd630_LPD04215	putative 17.2 kDa protein in melC2-rnhH intergenic region	9	3.73852	3.72975	0.521734	0.536514	7.18581e-06	0.141699	0.00115746
Pd630_LPD05172	Isoleucyl-tRNA synthetase	9	3.73852	3.72975	0.521734	0.536514	7.18581e-06	0.141699	0.00115746
Pd630_LPD05333	Potassium-transporting ATPase C chain	9	3.73852	3.72975	0.521734	0.536514	7.18581e-06	0.141699	0.00115746
Pd630_LPD06563	Phosphogluconate dehydratase	9	3.73852	3.72975	0.521734	0.536514	7.18581e-06	0.141699	0.00115746
2625292581	Heat shock protein. Metallo peptidase. MEROPS family M48B	9	2.80389	4.66219	0.521734	0.536514	0.0747942	0.141741	0.182311
2625295443	2,3-dihydroxy-2,3-dihydrophenylpropionate dehydrogenase	9	2.80389	4.66219	0.521734	0.536514	0.0747942	0.141741	0.182311
2625289192	NADH dehydrogenase subunit D	9	3.73852	2.79731	1.04347	1.07303	0.0425273	0.323829	0.141203
2625289268	carbohydrate ABC transporter substrate-binding protein, CUT1 family	9	3.73852	2.79731	1.04347	1.07303	0.0425273	0.323829	0.141203
2625289781	transcriptional regulator, IclR family	9	3.73852	2.79731	1.04347	1.07303	0.0425273	0.323829	0.141203
2625291879	F420-dependent oxidoreductase, G6PDH family	9	3.73852	2.79731	1.04347	1.07303	0.0425273	0.323829	0.141203
2625292923	putative drug exporter of the RND superfamily	9	3.73852	2.79731	1.04347	1.07303	0.0425273	0.323829	0.141203
2625293051	Uncharacterized conserved protein, AIM24 family	9	3.73852	2.79731	1.04347	1.07303	0.0425273	0.323829	0.141203
Pd630_LPD02097	Chaperone protein ClpB	9	3.73852	2.79731	1.04347	1.07303	0.0425273	0.323829	0.141203
2625290780	fatty-acyl-CoA synthase	9	2.80389	3.72975	1.04347	1.07303	0.041276	0.323938	0.140042
2625292525	Short-chain dehydrogenase	9	2.80389	3.72975	1.04347	1.07303	0.041276	0.323938	0.140042
2625292657	Sugar phosphate isomerase/epimerase	9	2.80389	3.72975	1.04347	1.07303	0.041276	0.323938	0.140042
2625292939	NADP-dependent 3-hydroxy acid dehydrogenase YdfG	9	2.80389	3.72975	1.04347	1.07303	0.041276	0.323938	0.140042
2625292941	NAD(P)-dependent dehydrogenase, short-chain alcohol dehydrogenase family	9	2.80389	3.72975	1.04347	1.07303	0.041276	0.323938	0.140042
2625293460	transcriptional regulator, GntR family	9	2.80389	3.72975	1.04347	1.07303	0.041276	0.323938	0.140042
Pd630_LPD05160	Pyruvate dehydrogenase [ubiquinone]	9	2.80389	3.72975	1.04347	1.07303	0.041276	0.323938	0.140042
Pd630_LPD05061	hypothetical protein	9	3.73852	1.86488	2.08694	1.07303	0.370104	0.563937	0.510688
Pd630_LPD06419	O-succinylhomoserine sulfhydrylase	9	3.73852	1.86488	2.08694	1.07303	0.370104	0.563937	0.510688
2625291939	transcriptional regulator, GntR family	9	2.80389	2.79731	2.08694	1.07303	0.13774	0.564158	0.264751
2625292010	Protein of unknown function (DUF3618)	9	2.80389	2.79731	2.08694	1.07303	0.13774	0.564158	0.264751
Pd630_LPD00858	ATP-dependent zinc metalloprotease FtsH	9	2.80389	2.79731	2.08694	1.07303	0.13774	0.564158	0.264751
Pd630_LPD00995	Succinate-semialdehyde dehydrogenase [NADP+] GabD	9	2.80389	2.79731	2.08694	1.07303	0.13774	0.564158	0.264751
Pd630_LPD05772	(R,R)-butanediol dehydrogenase	9	2.80389	2.79731	2.08694	1.07303	0.13774	0.564158	0.264751
2625292471	NAD(P)-dependent dehydrogenase, short-chain alcohol dehydrogenase family	9	1.86926	3.72975	2.08694	1.07303	0.36872	0.564379	0.509549
Pd630_LPD02165	Succinate-semialdehyde dehydrogenase [NADP+] GabD	9	4.67315	0.932438	1.04347	2.14605	0.598739	0.56899	0.703786
2625289135	pantothenate kinase	9	3.73852	1.86488	1.04347	2.14605	0.382462	0.569213	0.521176
2625292937	3-oxoacyl-[acyl-carrier protein] reductase	9	3.73852	1.86488	1.04347	2.14605	0.382462	0.569213	0.521176
2625286931	hypothetical protein	9	2.80389	2.79731	1.04347	2.14605	0.160243	0.569435	0.291825
2625289284	osmoprotectant transport system substrate-binding protein	9	2.80389	2.79731	1.04347	2.14605	0.160243	0.569435	0.291825
2625289563	protein of unknown function (DUF1707)	9	2.80389	2.79731	1.04347	2.14605	0.160243	0.569435	0.291825
2625291866	PemK-like, MazF-like toxin of type II toxin-antitoxin system	9	2.80389	2.79731	1.04347	2.14605	0.160243	0.569435	0.291825
2625293682	transcriptional regulator, TetR family	9	2.80389	2.79731	1.04347	2.14605	0.160243	0.569435	0.291825
2625290167	phosphatidylinositol alpha-mannosyltransferase	9	1.86926	3.72975	1.04347	2.14605	0.381162	0.569658	0.520848
2625292773	Ribosomal protein S18 acetylase RimI	9	1.86926	3.72975	1.04347	2.14605	0.381162	0.569658	0.520848
2625294220	poly(A) polymerase	9	1.86926	3.72975	1.04347	2.14605	0.381162	0.569658	0.520848
2625289301	hypothetical protein	9	2.80389	1.86488	3.1304	1.07303	0.856022	0.90033	0.888925
Pd630_LPD03023	hypothetical protein	9	2.80389	1.86488	3.1304	1.07303	0.856022	0.90033	0.888925
2625288530	PAS domain S-box-containing protein	9	1.86926	2.79731	3.1304	1.07303	0.856404	0.900753	0.888925
2625289025	Predicted transcriptional regulator YdeE, contains AraC-type DNA-binding domain	9	1.86926	2.79731	3.1304	1.07303	0.856404	0.900753	0.888925
2625289297	hypothetical protein	9	2.80389	1.86488	2.08694	2.14605	0.688762	0.906662	0.772215
2625290607	Nucleotide-binding universal stress protein, UspA family	9	2.80389	1.86488	2.08694	2.14605	0.688762	0.906662	0.772215
2625292558	phospholipid/cholesterol/gamma-HCH transport system substrate-binding protein	9	2.80389	1.86488	2.08694	2.14605	0.688762	0.906662	0.772215
2625292691	ubiE/COQ5 methyltransferase family protein	9	2.80389	1.86488	2.08694	2.14605	0.688762	0.906662	0.772215
2625294464	Lsr2 protein	9	2.80389	1.86488	2.08694	2.14605	0.688762	0.906662	0.772215
Pd630_LPD03080	Phosphoglucomutase	9	2.80389	1.86488	2.08694	2.14605	0.688762	0.906662	0.772215
Pd630_LPD04141	Putative xanthine dehydrogenase YagR molybdenum-binding subunit	9	2.80389	1.86488	2.08694	2.14605	0.688762	0.906662	0.772215
Pd630_LPD05036	Argininosuccinate synthase	9	2.80389	1.86488	2.08694	2.14605	0.688762	0.906662	0.772215
Pd630_LPD05211	1-acyl-sn-glycerol-3-phosphate acyltransferase	9	2.80389	1.86488	2.08694	2.14605	0.688762	0.906662	0.772215
Pd630_LPD05580	Uncharacterized protein	9	2.80389	1.86488	2.08694	2.14605	0.688762	0.906662	0.772215
Pd630_LPD06116	Putative quercetin 2,3-dioxygenase	9	2.80389	1.86488	2.08694	2.14605	0.688762	0.906662	0.772215
2625288955	urease subunit gamma	9	1.86926	2.79731	2.08694	2.14605	0.686889	0.907087	0.772215
2625290946	TIGR03086 family protein	9	1.86926	2.79731	2.08694	2.14605	0.686889	0.907087	0.772215
2625291489	glycine cleavage system H protein	9	1.86926	2.79731	2.08694	2.14605	0.686889	0.907087	0.772215
2625293178	transcriptional regulator, IclR family	9	1.86926	2.79731	2.08694	2.14605	0.686889	0.907087	0.772215
2625293617	transcriptional regulator, GntR family	9	1.86926	2.79731	2.08694	2.14605	0.686889	0.907087	0.772215
Pd630_LPD01286	Phosphoribosylamine--glycine ligase	9	1.86926	2.79731	2.08694	2.14605	0.686889	0.907087	0.772215
Pd630_LPD02895	Malate dehydrogenase	9	1.86926	2.79731	2.08694	2.14605	0.686889	0.907087	0.772215
Pd630_LPD05834	Tellurium resistance protein TerD	9	1.86926	2.79731	2.08694	2.14605	0.686889	0.907087	0.772215
Pd630_LPD06015	Bifunctional ATP-dependent dihydroxyacetone kinase	9	1.86926	2.79731	2.08694	2.14605	0.686889	0.907087	0.772215
Pd630_LPD06879	Putative quinone oxidoreductase YhdH	9	1.86926	2.79731	2.08694	2.14605	0.686889	0.907087	0.772215
2625288586	cyanuric acid amidohydrolase	9	0.934629	3.72975	2.08694	2.14605	0.891535	0.907514	0.912524
Pd630_LPD01745	hypothetical protein	9	0.934629	3.72975	2.08694	2.14605	0.891535	0.907514	0.912524
2625287489	transcriptional regulator, TetR family	9	2.80389	1.86488	1.04347	3.21908	0.879664	0.912993	0.902832
2625289439	bacterial translation initiation factor 1 (bIF-1)	9	2.80389	1.86488	1.04347	3.21908	0.879664	0.912993	0.902832
2625286674	transcriptional regulator, GntR family	9	1.86926	2.79731	1.04347	3.21908	0.880088	0.913422	0.902832
2625288159	Predicted DNA-binding protein, MmcQ/YjbR family	9	1.86926	1.86488	3.1304	2.14605	0.257665	1.41303	0.398949
2625290606	Nitroreductase family protein	9	1.86926	1.86488	3.1304	2.14605	0.257665	1.41303	0.398949
2625292183	protein of unknown function (DUF4185)	9	1.86926	1.86488	3.1304	2.14605	0.257665	1.41303	0.398949
Pd630_LPD00024	hypothetical protein	9	1.86926	1.86488	3.1304	2.14605	0.257665	1.41303	0.398949
2625288000	MbtH protein	9	0.934629	2.79731	3.1304	2.14605	0.539773	1.41386	0.652241
Pd630_LPD01895	hypothetical protein	9	0.934629	2.79731	3.1304	2.14605	0.539773	1.41386	0.652241
Pd630_LPD07776	50S ribosomal protein L9	9	0.934629	2.79731	3.1304	2.14605	0.539773	1.41386	0.652241
2625293464	2-methylfumaryl-CoA isomerase	9	2.80389	0.932438	2.08694	3.21908	0.547474	1.42012	0.656445
2625294116	hypothetical protein	9	2.80389	0.932438	2.08694	3.21908	0.547474	1.42012	0.656445
Pd630_LPD06005	hypothetical protein	9	2.80389	0.932438	2.08694	3.21908	0.547474	1.42012	0.656445
2625288783	Threonine dehydrogenase	9	1.86926	1.86488	2.08694	3.21908	0.299436	1.42095	0.43882
2625290043	N-acetylglucosaminyl deacetylase, LmbE family	9	1.86926	1.86488	2.08694	3.21908	0.299436	1.42095	0.43882
2625291470	hypothetical protein	9	1.86926	1.86488	2.08694	3.21908	0.299436	1.42095	0.43882
2625291539	hypothetical protein	9	1.86926	1.86488	2.08694	3.21908	0.299436	1.42095	0.43882
2625291999	Pimeloyl-ACP methyl ester carboxylesterase	9	1.86926	1.86488	2.08694	3.21908	0.299436	1.42095	0.43882
Pd630_LPD00905	2-C-methyl-D-erythritol 4-phosphate cytidylyltr	9	1.86926	1.86488	2.08694	3.21908	0.299436	1.42095	0.43882
Pd630_LPD01182	hypothetical protein	9	1.86926	1.86488	2.08694	3.21908	0.299436	1.42095	0.43882
Pd630_LPD05780	hypothetical protein	9	1.86926	1.86488	2.08694	3.21908	0.299436	1.42095	0.43882
Pd630_LPD05966	Betaine aldehyde dehydrogenase	9	1.86926	1.86488	2.08694	3.21908	0.299436	1.42095	0.43882
Pd630_LPD06445	Universal stress protein	9	1.86926	1.86488	2.08694	3.21908	0.299436	1.42095	0.43882
Pd630_LPD07016	Phenylacetate-coenzyme A ligase	9	1.86926	1.86488	2.08694	3.21908	0.299436	1.42095	0.43882
Pd630_LPD07112	HTH-type transcriptional repressor KstR2	9	1.86926	1.86488	2.08694	3.21908	0.299436	1.42095	0.43882
Pd630_LPD07894	putative methyltransferase	9	1.86926	1.86488	2.08694	3.21908	0.299436	1.42095	0.43882
2625288002	SnoaL-like domain-containing protein	9	0.934629	2.79731	2.08694	3.21908	0.545233	1.42178	0.656148
2625290777	hypothetical protein	9	1.86926	0.932438	4.17387	2.14605	0.255929	2.25575	0.398742
2625292862	hypothetical protein	9	1.86926	0.932438	4.17387	2.14605	0.255929	2.25575	0.398742
2625293488	ribose-5-phosphate isomerase	9	1.86926	0.932438	4.17387	2.14605	0.255929	2.25575	0.398742
Pd630_LPD01225	hypothetical protein	9	1.86926	0.932438	4.17387	2.14605	0.255929	2.25575	0.398742
Pd630_LPD03864	RutC family protein	9	1.86926	0.932438	4.17387	2.14605	0.255929	2.25575	0.398742
2625287513	gamma-glutamyltransferase 1 Threonine peptidase. MEROPS family T03	9	1.86926	0.932438	3.1304	3.21908	0.0637026	2.2663	0.165072
2625289278	hypothetical protein	9	1.86926	0.932438	3.1304	3.21908	0.0637026	2.2663	0.165072
2625289527	succinate dehydrogenase / fumarate reductase membrane anchor subunit	9	1.86926	0.932438	3.1304	3.21908	0.0637026	2.2663	0.165072
2625291437	phosphoribosyl-ATP pyrophosphatase	9	1.86926	0.932438	3.1304	3.21908	0.0637026	2.2663	0.165072
2625291618	nicotinate-nucleotide pyrophosphorylase [carboxylating]	9	1.86926	0.932438	3.1304	3.21908	0.0637026	2.2663	0.165072
2625289744	2-polyprenyl-6-hydroxyphenyl methylase / 3-demethylubiquinone-9 3-methyltransferase	9	1.86926	0.932438	2.08694	4.29211	0.273974	2.27685	0.414136
2625290099	Protein of unknown function (DUF3039)	9	0.934629	1.86488	2.08694	4.29211	0.273396	2.27863	0.41372
2625286628	alkylhydroperoxidase AhpD family core domain-containing protein	9	0.934629	0.932438	5.21734	2.14605	0.215412	3.94383	0.352754
2625287591	hypothetical protein	9	0.934629	0.932438	5.21734	2.14605	0.215412	3.94383	0.352754
2625292177	fatty-acyl-CoA synthase	9	0.934629	0.932438	5.21734	2.14605	0.215412	3.94383	0.352754
2625292720	formamidase	9	0.934629	0.932438	4.17387	3.21908	0.0285811	3.95966	0.113873
2625294421	homoserine O-acetyltransferase	9	0.934629	0.932438	4.17387	3.21908	0.0285811	3.95966	0.113873
Pd630_LPD07526	Sporulation initiation inhibitor protein soj	9	0.934629	0.932438	4.17387	3.21908	0.0285811	3.95966	0.113873
2625287397	transcriptional regulator, MarR family	9	0.934629	0.932438	3.1304	4.29211	0.0410536	3.97549	0.140042
2625292519	hypothetical protein	9	0.934629	0.932438	3.1304	4.29211	0.0410536	3.97549	0.140042
2625295104	Uncharacterized OsmC-related protein	9	0.934629	0.932438	3.1304	4.29211	0.0410536	3.97549	0.140042
Pd630_LPD03312	Ribosome-binding factor A	9	0.934629	0.932438	3.1304	4.29211	0.0410536	3.97549	0.140042
2625293097	aldehyde dehydrogenase (NAD+)	9	0.467315	0.466219	4.17387	4.29211	0.000246327	9.06875	0.00536891
2625294059	UPF0271 protein	9	0.467315	0.466219	4.17387	4.29211	0.000246327	9.06875	0.00536891
Pd630_LPD05699	oxidoreductase	9	0.467315	0.466219	3.1304	5.36514	0.0773374	9.10041	0.184679
2625290184	adenine phosphoribosyltransferase	8.5	3.73852	2.79731	1.04347	0.536514	0.0435178	0.241741	0.14292
2625290727	xanthine dehydrogenase YagR molybdenum-binding subunit	8.5	3.73852	2.79731	1.04347	0.536514	0.0435178	0.241741	0.14292
2625288310	ferredoxin	8.5	2.80389	3.72975	1.04347	0.536514	0.0425311	0.241823	0.141203
2625290495	hypothetical protein	8.5	2.80389	3.72975	1.04347	0.536514	0.0425311	0.241823	0.141203
2625292389	Dihydrofolate reductase	8.5	2.80389	3.72975	1.04347	0.536514	0.0425311	0.241823	0.141203
Pd630_LPD02888	O-acetylhomoserine (thiol)-lyase	8.5	2.80389	3.72975	1.04347	0.536514	0.0425311	0.241823	0.141203
2625290531	iron complex transport system permease protein	8.5	1.86926	4.66219	1.04347	0.536514	0.223217	0.241904	0.361179
2625292521	Acetyl-CoA carboxylase, carboxyltransferase component	8.5	3.73852	2.79731	0.521734	1.07303	0.0454377	0.244003	0.14556
2625292692	formyltetrahydrofolate deformylase	8.5	3.73852	2.79731	0.521734	1.07303	0.0454377	0.244003	0.14556
Pd630_LPD00970	Chitin deacetylase 1	8.5	3.73852	2.79731	0.521734	1.07303	0.0454377	0.244003	0.14556
Pd630_LPD07668	Uncharacterized protein	8.5	3.73852	2.79731	0.521734	1.07303	0.0454377	0.244003	0.14556
2625287347	arabinosyltransferase C	8.5	2.80389	3.72975	0.521734	1.07303	0.0444526	0.244085	0.143978
Pd630_LPD04981	Putative trans-acting enoyl reductase	8.5	2.80389	3.72975	0.521734	1.07303	0.0444526	0.244085	0.143978
2625292244	hypothetical protein	8.5	1.86926	4.66219	0.521734	1.07303	0.225036	0.244166	0.362147
2625287595	arsenite efflux ATP-binding protein ArsA	8.5	2.80389	2.79731	2.08694	0.536514	0.194752	0.468373	0.3339
2625291810	zinc uptake regulator, Fur family	8.5	2.80389	2.79731	2.08694	0.536514	0.194752	0.468373	0.3339
Pd630_LPD02474	hypothetical protein	8.5	2.80389	2.79731	0.521734	2.14605	0.212683	0.476288	0.349563
Pd630_LPD08035	Virulence factor mviN	8.5	2.80389	2.79731	0.521734	2.14605	0.212683	0.476288	0.349563
2625288957	urease. Metallo peptidase. MEROPS family M38	8.5	2.80389	1.86488	3.1304	0.536514	0.751271	0.785415	0.824082
Pd630_LPD02827	Glucosamine--fructose-6-phosphate aminotransferase	8.5	2.80389	1.86488	3.1304	0.536514	0.751271	0.785415	0.824082
Pd630_LPD04040	Putative diacylglycerol O-acyltransferase	8.5	1.86926	1.86488	4.17387	0.536514	0.813544	1.26144	0.861655
2625287309	hypothetical protein	8.5	1.86926	0.466219	3.1304	3.21908	0.103896	2.71871	0.225491
Pd630_LPD01844	putative oxidoreductase	8.5	1.86926	0.466219	3.1304	3.21908	0.103896	2.71871	0.225491
2625291648	transcriptional regulator, TetR family	8.5	0.934629	0.466219	4.17387	3.21908	0.0300861	5.27748	0.11722
Pd630_LPD05976	Methenyltetrahydrofolate cyclohydrolase	8.5	0.467315	0.932438	4.17387	3.21908	0.0299976	5.28161	0.117209
Pd630_LPD06814	S-(hydroxymethyl)mycothiol dehydrogenase	8.5	0.467315	0.932438	4.17387	3.21908	0.0299976	5.28161	0.117209
2625290088	Predicted ATP-dependent carboligase, ATP-grasp superfamily	8.5	0.934629	0.466219	3.1304	4.29211	0.0406493	5.29858	0.140042
2625290743	CBS domain-containing protein	8.5	0.934629	0.466219	3.1304	4.29211	0.0406493	5.29858	0.140042
2625292556	Mce-associated membrane protein	8.5	0.467315	0.932438	3.1304	4.29211	0.0405607	5.30273	0.140042
2625292777	hypothetical protein	8.5	0.467315	0.932438	3.1304	4.29211	0.0405607	5.30273	0.140042
2625292788	8-oxo-dGTP diphosphatase	8.5	0.467315	0.932438	3.1304	4.29211	0.0405607	5.30273	0.140042
2625287681	putative hydrolase/uncharacterized protein, coenzyme F420 biosynthesis associated	8	3.73852	2.79731	0.521734	0.536514	0.0282852	0.161915	0.113597
2625288318	Transcriptional regulatory protein, C terminal	8	3.73852	2.79731	0.521734	0.536514	0.0282852	0.161915	0.113597
2625288836	Glyoxalase-like domain-containing protein	8	3.73852	2.79731	0.521734	0.536514	0.0282852	0.161915	0.113597
2625289316	putative phosphoribosyl transferase	8	3.73852	2.79731	0.521734	0.536514	0.0282852	0.161915	0.113597
2625290067	transcriptional regulator, DeoR family	8	3.73852	2.79731	0.521734	0.536514	0.0282852	0.161915	0.113597
2625290660	hypothetical protein	8	3.73852	2.79731	0.521734	0.536514	0.0282852	0.161915	0.113597
2625291433	tRNA (adenine57-N1/adenine58-N1)-methyltransferase	8	3.73852	2.79731	0.521734	0.536514	0.0282852	0.161915	0.113597
2625292026	Proteasome lid subunit RPN8/RPN11, contains Jab1/MPN metalloenzyme (JAMM) motif	8	3.73852	2.79731	0.521734	0.536514	0.0282852	0.161915	0.113597
2625292877	Methyltransferase domain-containing protein	8	3.73852	2.79731	0.521734	0.536514	0.0282852	0.161915	0.113597
2625293127	Quinol monooxygenase YgiN	8	3.73852	2.79731	0.521734	0.536514	0.0282852	0.161915	0.113597
2625294356	Predicted chitinase	8	3.73852	2.79731	0.521734	0.536514	0.0282852	0.161915	0.113597
Pd630_LPD01428	Pentachlorophenol 4-monooxygenase	8	3.73852	2.79731	0.521734	0.536514	0.0282852	0.161915	0.113597
2625289367	Ethanolamine ammonia-lyase heavy chain	8	2.80389	3.72975	0.521734	0.536514	0.0274293	0.161969	0.112744
2625290065	PTS system D-fructose-specific IIA component (F1P-forming)	8	2.80389	3.72975	0.521734	0.536514	0.0274293	0.161969	0.112744
2625290143	oxygen-dependent protoporphyrinogen oxidase	8	2.80389	3.72975	0.521734	0.536514	0.0274293	0.161969	0.112744
2625290672	acyltransferase, WS/DGAT/MGAT	8	2.80389	3.72975	0.521734	0.536514	0.0274293	0.161969	0.112744
2625292373	transcriptional regulator, LysR family	8	2.80389	3.72975	0.521734	0.536514	0.0274293	0.161969	0.112744
2625292895	trans-aconitate 2-methyltransferase	8	2.80389	3.72975	0.521734	0.536514	0.0274293	0.161969	0.112744
2625295035	transcriptional regulator, IclR family	8	2.80389	3.72975	0.521734	0.536514	0.0274293	0.161969	0.112744
Pd630_LPD03523	Protein translocase subunit SecF	8	1.86926	4.66219	0.521734	0.536514	0.189109	0.162023	0.326795
2625288254	cold-shock DNA-binding protein family	8	3.73852	1.86488	1.04347	1.07303	0.203839	0.377717	0.343579
2625293511	hippurate hydrolase	8	3.73852	1.86488	1.04347	1.07303	0.203839	0.377717	0.343579
Pd630_LPD01241	hypothetical protein	8	3.73852	1.86488	1.04347	1.07303	0.203839	0.377717	0.343579
2625286967	Uncharacterised protein family (UPF0233)	8	2.80389	2.79731	1.04347	1.07303	7.55038e-05	0.377864	0.00249162
2625287799	transcriptional regulator, GntR family	8	2.80389	2.79731	1.04347	1.07303	7.55038e-05	0.377864	0.00249162
2625288304	Carbon monoxide dehydrogenase subunit G	8	2.80389	2.79731	1.04347	1.07303	7.55038e-05	0.377864	0.00249162
2625289124	thiamine biosynthesis lipoprotein	8	2.80389	2.79731	1.04347	1.07303	7.55038e-05	0.377864	0.00249162
2625289144	Protein of unknown function (DUF4245)	8	2.80389	2.79731	1.04347	1.07303	7.55038e-05	0.377864	0.00249162
2625289351	transcriptional regulator, TetR family	8	2.80389	2.79731	1.04347	1.07303	7.55038e-05	0.377864	0.00249162
2625290164	Diadenosine tetraphosphate (Ap4A) hydrolase	8	2.80389	2.79731	1.04347	1.07303	7.55038e-05	0.377864	0.00249162
2625290485	transcriptional regulator, TetR family	8	2.80389	2.79731	1.04347	1.07303	7.55038e-05	0.377864	0.00249162
2625292808	3-oxoacyl-[acyl-carrier-protein] synthase-3	8	2.80389	2.79731	1.04347	1.07303	7.55038e-05	0.377864	0.00249162
2625294234	chromosome partitioning protein	8	2.80389	2.79731	1.04347	1.07303	7.55038e-05	0.377864	0.00249162
Pd630_LPD01356	Aminomethyltransferase	8	2.80389	2.79731	1.04347	1.07303	7.55038e-05	0.377864	0.00249162
Pd630_LPD02601	Succinyl-diaminopimelate desuccinylase	8	2.80389	2.79731	1.04347	1.07303	7.55038e-05	0.377864	0.00249162
Pd630_LPD05781	Uncharacterized protein ydiJ	8	2.80389	2.79731	1.04347	1.07303	7.55038e-05	0.377864	0.00249162
2625288336	Polyketide cyclase / dehydrase and lipid transport	8	1.86926	3.72975	1.04347	1.07303	0.202158	0.378012	0.342008
2625288906	large conductance mechanosensitive channel	8	1.86926	3.72975	1.04347	1.07303	0.202158	0.378012	0.342008
2625291592	TM2 domain-containing membrane protein YozV	8	1.86926	3.72975	1.04347	1.07303	0.202158	0.378012	0.342008
2625292161	O-acetyl-ADP-ribose deacetylase (regulator of RNase III), contains Macro domain	8	1.86926	3.72975	1.04347	1.07303	0.202158	0.378012	0.342008
Pd630_LPD02931	Uncharacterized protein	8	1.86926	3.72975	1.04347	1.07303	0.202158	0.378012	0.342008
2625288434	hypothetical protein	8	2.80389	1.86488	2.08694	1.07303	0.388903	0.676831	0.524732
2625288539	transcriptional regulator, LacI family	8	2.80389	1.86488	2.08694	1.07303	0.388903	0.676831	0.524732
2625294231	N-acetylmuramoyl-L-alanine amidase	8	2.80389	1.86488	2.08694	1.07303	0.388903	0.676831	0.524732
Pd630_LPD05566	Nicotinate phosphoribosyltransferase pncB1	8	2.80389	1.86488	2.08694	1.07303	0.388903	0.676831	0.524732
2625288935	transcriptional regulator, GntR family	8	1.86926	2.79731	2.08694	1.07303	0.387398	0.677148	0.523992
2625292987	2-oxoglutarate ferredoxin oxidoreductase subunit	8	1.86926	2.79731	2.08694	1.07303	0.387398	0.677148	0.523992
Pd630_LPD00463	Long-chain-fatty-acid--AMP ligase FadD32	8	1.86926	2.79731	2.08694	1.07303	0.387398	0.677148	0.523992
Pd630_LPD06344	Uncharacterized protein	8	1.86926	2.79731	2.08694	1.07303	0.387398	0.677148	0.523992
2625289229	pyridoxamine 5'-phosphate oxidase family protein	8	0.934629	3.72975	2.08694	1.07303	0.663136	0.677467	0.76149
2625289739	Outer membrane protein assembly factor BamB, contains PQQ-like beta-propeller repeat	8	2.80389	1.86488	1.04347	2.14605	0.414502	0.683162	0.548729
2625292188	para-nitrobenzyl esterase	8	2.80389	1.86488	1.04347	2.14605	0.414502	0.683162	0.548729
2625292522	acyl-CoA dehydrogenase	8	2.80389	1.86488	1.04347	2.14605	0.414502	0.683162	0.548729
Pd630_LPD02676	UPF0012 hydrolase ybeM	8	2.80389	1.86488	1.04347	2.14605	0.414502	0.683162	0.548729
Pd630_LPD05611	Protein methyltransferase hemK	8	2.80389	1.86488	1.04347	2.14605	0.414502	0.683162	0.548729
Pd630_LPD06498	Putative dioxygenase	8	2.80389	1.86488	1.04347	2.14605	0.414502	0.683162	0.548729
2625288446	Cell division protein FtsI/penicillin-binding protein 2	8	1.86926	2.79731	1.04347	2.14605	0.413187	0.683483	0.548729
2625290964	transcriptional regulator, TetR family	8	1.86926	2.79731	1.04347	2.14605	0.413187	0.683483	0.548729
Pd630_LPD01138	Formimidoylglutamase	8	1.86926	2.79731	1.04347	2.14605	0.413187	0.683483	0.548729
Pd630_LPD02940	hypothetical protein	8	1.86926	2.79731	1.04347	2.14605	0.413187	0.683483	0.548729
Pd630_LPD06301	Isocitrate lyase	8	1.86926	2.79731	1.04347	2.14605	0.413187	0.683483	0.548729
2625287374	dTDP-4-dehydrorhamnose 3,5-epimerase	8	1.86926	1.86488	3.1304	1.07303	0.840765	1.12568	0.876276
Pd630_LPD01379	Putative acyl-[acyl-carrier-protein] desaturase desA1	8	1.86926	1.86488	3.1304	1.07303	0.840765	1.12568	0.876276
Pd630_LPD01638	Neprilysin	8	1.86926	1.86488	3.1304	1.07303	0.840765	1.12568	0.876276
Pd630_LPD03447	Polyphosphate glucokinase	8	1.86926	1.86488	3.1304	1.07303	0.840765	1.12568	0.876276
Pd630_LPD05109	Anthranilate synthase component 1	8	1.86926	1.86488	3.1304	1.07303	0.840765	1.12568	0.876276
Pd630_LPD05730	hypothetical protein	8	1.86926	1.86488	3.1304	1.07303	0.840765	1.12568	0.876276
2625287858	Phosphoglycerate dehydrogenase	8	0.934629	2.79731	3.1304	1.07303	0.88073	1.12634	0.903152
2625291586	putative ATP-binding cassette transporter	8	2.80389	0.932438	2.08694	2.14605	0.815649	1.13293	0.861655
2625292300	Alpha/beta hydrolase family protein	8	2.80389	0.932438	2.08694	2.14605	0.815649	1.13293	0.861655
2625292905	Enoyl-CoA hydratase/carnithine racemase	8	2.80389	0.932438	2.08694	2.14605	0.815649	1.13293	0.861655
Pd630_LPD00765	hypothetical protein	8	2.80389	0.932438	2.08694	2.14605	0.815649	1.13293	0.861655
Pd630_LPD06244	hypothetical protein	8	2.80389	0.932438	2.08694	2.14605	0.815649	1.13293	0.861655
Pd630_LPD06427	Phosphoribosylglycinamide formyltransferase	8	2.80389	0.932438	2.08694	2.14605	0.815649	1.13293	0.861655
2625288375	hypothetical protein	8	1.86926	1.86488	2.08694	2.14605	0.0138292	1.13359	0.0816339
2625289494	Dihydrofolate reductase	8	1.86926	1.86488	2.08694	2.14605	0.0138292	1.13359	0.0816339
2625289764	Glucose/arabinose dehydrogenase, beta-propeller fold	8	1.86926	1.86488	2.08694	2.14605	0.0138292	1.13359	0.0816339
2625289934	3',5'-cyclic AMP phosphodiesterase CpdA	8	1.86926	1.86488	2.08694	2.14605	0.0138292	1.13359	0.0816339
2625290479	FeS assembly scaffold apoprotein IscU	8	1.86926	1.86488	2.08694	2.14605	0.0138292	1.13359	0.0816339
2625291645	hypothetical protein	8	1.86926	1.86488	2.08694	2.14605	0.0138292	1.13359	0.0816339
2625292135	glucosamine-6-phosphate deaminase	8	1.86926	1.86488	2.08694	2.14605	0.0138292	1.13359	0.0816339
2625292668	non-heme chloroperoxidase	8	1.86926	1.86488	2.08694	2.14605	0.0138292	1.13359	0.0816339
2625292842	precorrin-6A synthase (deacetylating)	8	1.86926	1.86488	2.08694	2.14605	0.0138292	1.13359	0.0816339
Pd630_LPD00553	Prephenate dehydrogenase	8	1.86926	1.86488	2.08694	2.14605	0.0138292	1.13359	0.0816339
Pd630_LPD01450	S-(hydroxymethyl)mycothiol dehydrogenase	8	1.86926	1.86488	2.08694	2.14605	0.0138292	1.13359	0.0816339
Pd630_LPD02747	Para-aminobenzoate synthase	8	1.86926	1.86488	2.08694	2.14605	0.0138292	1.13359	0.0816339
Pd630_LPD02849	Inosine-5'-monophosphate dehydrogenase	8	1.86926	1.86488	2.08694	2.14605	0.0138292	1.13359	0.0816339
Pd630_LPD02993	Protein translocase subunit SecA	8	1.86926	1.86488	2.08694	2.14605	0.0138292	1.13359	0.0816339
Pd630_LPD03160	Uncharacterized protein	8	1.86926	1.86488	2.08694	2.14605	0.0138292	1.13359	0.0816339
Pd630_LPD03175	D-alanine--D-alanine ligase	8	1.86926	1.86488	2.08694	2.14605	0.0138292	1.13359	0.0816339
Pd630_LPD03482	hypothetical protein	8	1.86926	1.86488	2.08694	2.14605	0.0138292	1.13359	0.0816339
Pd630_LPD03901	Coenzyme A biosynthesis bifunctional protein CoaBC	8	1.86926	1.86488	2.08694	2.14605	0.0138292	1.13359	0.0816339
Pd630_LPD04434	Uncharacterized protein	8	1.86926	1.86488	2.08694	2.14605	0.0138292	1.13359	0.0816339
Pd630_LPD05806	hypothetical protein	8	1.86926	1.86488	2.08694	2.14605	0.0138292	1.13359	0.0816339
Pd630_LPD06237	Pyrroline-5-carboxylate reductase	8	1.86926	1.86488	2.08694	2.14605	0.0138292	1.13359	0.0816339
Pd630_LPD07512	hypothetical protein	8	1.86926	1.86488	2.08694	2.14605	0.0138292	1.13359	0.0816339
Pd630_LPD07866	Uncharacterized protein	8	1.86926	1.86488	2.08694	2.14605	0.0138292	1.13359	0.0816339
2625293419	transcriptional regulator, XRE family with cupin sensor	8	0.934629	2.79731	2.08694	2.14605	0.813235	1.13426	0.861655
Pd630_LPD01738	27 kDa antigen Cfp30B	8	0.934629	2.79731	2.08694	2.14605	0.813235	1.13426	0.861655
Pd630_LPD07912	Tyrocidine synthase 3	8	0.934629	2.79731	2.08694	2.14605	0.813235	1.13426	0.861655
2625287515	hypothetical protein	8	1.86926	1.86488	1.04347	3.21908	0.830736	1.14151	0.870128
2625291748	osmoprotectant transport system ATP-binding protein	8	0.934629	2.79731	1.04347	3.21908	0.870109	1.14218	0.896962
2625292074	homoserine kinase	8	1.86926	0.932438	3.1304	2.14605	0.210175	1.88331	0.348258
Pd630_LPD02323	putative flavin-containing monoamine oxidase A	8	1.86926	0.932438	3.1304	2.14605	0.210175	1.88331	0.348258
Pd630_LPD05085	Leu/Ile/Val-binding protein	8	1.86926	0.932438	3.1304	2.14605	0.210175	1.88331	0.348258
Pd630_LPD05531	AB hydrolase superfamily protein yfhM	8	1.86926	0.932438	3.1304	2.14605	0.210175	1.88331	0.348258
2625288979	glutamine amidotransferase	8	0.934629	1.86488	3.1304	2.14605	0.208924	1.88478	0.347235
[truncated: 741 more rows]

## Sheet: Normalized data of secretome
Normalized data of secretome
Protein	Function	Total Of Peptide	G1_Secretome	G2_Secretome	G_average	L1_Secretome	L2_Secretome	L_average
2625291208	isocitrate dehydrogenase	93	19.9628	25.3642	22.6635	25.3183	24.1887	24.7535
2625290456	glyceraldehyde 3-phosphate dehydrogenase	93	22.7163	24.6395	23.6779	17.8718	28.2201	23.0459
2625292769	superoxide dismutase, Cu-Zn family	92	27.5349	28.9876	28.2613	7.44657	14.1101	10.7783
2625293450	Enoyl-CoA hydratase	91	19.2745	20.2913	19.7829	28.297	32.2516	30.2743
2625288778	hypothetical protein	91	30.9768	30.437	30.7069	2.97863	4.03145	3.50504
2625290940	delta-1-pyrroline-5-carboxylate dehydrogenase	89	22.0279	19.5666	20.7973	28.297	22.1729	25.235
2625295103	sulfide:quinone oxidoreductase	86	24.0931	18.8419	21.4675	26.8077	14.1101	20.4589
2625291561	SSU ribosomal protein S1P	85	16.521	19.5666	18.0438	31.2756	26.2044	28.74
2625289604	adenosylhomocysteinase	85	16.521	22.4654	19.4932	26.8077	24.1887	25.4982
2625290430	carbamoyl-phosphate synthase large subunit	84	18.5861	17.3926	17.9893	32.7649	22.1729	27.4689
2625291565	amino acid ABC transporter substrate-binding protein, PAAT family	84	23.4047	18.8419	21.1233	22.3397	18.1415	20.2406
2625288860	N-acetylmuramoyl-L-alanine amidase	84	26.1582	25.3642	25.7612	10.4252	8.06289	9.24404
2625293453	hypothetical protein	82	22.0279	21.016	21.522	19.3611	16.1258	17.7434
2625290413	alanyl-tRNA synthetase	82	16.521	16.6679	16.5944	34.2542	24.1887	29.2214
2625288902	putative serine protease PepD	667	242.307	218.132	230.22	11.9145	12.0943	12.0044
2625292743	chaperonin GroEL	553	114.27	104.355	109.313	208.504	207.619	208.062
2625289385	non-ribosomal peptide synthase domain TIGR01720/amino acid adenylation domain-containing	395	91.5537	94.9344	93.244	117.656	104.818	111.237
2625289469	chaperonin GroES	381	98.4374	96.3838	97.4106	83.4016	98.7704	91.086
2625292511	translation elongation factor 1A (EF-1A/EF-Tu)	320	64.7071	75.3678	70.0374	111.699	94.739	103.219
2625289182	Outer membrane protein OmpA	292	100.503	99.2826	99.8925	7.44657	8.06289	7.75473
2625292014	fatty acid synthase, bacterial type	272	59.8885	63.048	61.4683	87.8695	78.6132	83.2414
2625287499	Acetyl/propionyl-CoA carboxylase, alpha subunit	264	50.9396	55.0765	53.008	99.784	94.739	97.2615
2625293454	oxepin-CoA hydrolase / 3-oxo-5,6-dehydrosuberyl-CoA semialdehyde dehydrogenase	244	57.135	46.3802	51.7576	75.955	92.7232	84.3391
2625292060	ATP synthase F1 subcomplex beta subunit	207	42.6791	50.7283	46.7037	61.0619	68.5346	64.7982
2625292062	ATP synthase F1 subcomplex alpha subunit	200	38.5489	49.2789	43.9139	55.1046	78.6132	66.8589
2625292551	DNA-directed RNA polymerase subunit beta	198	30.9768	41.3073	36.1421	74.4657	92.7232	83.5945
2625288773	molecular chaperone DnaK	190	43.3675	42.032	42.6998	61.0619	56.4402	58.7511
2625289470	chaperonin GroEL	187	37.1722	36.9592	37.0657	67.0191	74.5817	70.8004
2625291577	amino acid/amide ABC transporter substrate-binding protein, HAAT family	186	62.642	54.3518	58.4969	16.3825	18.1415	17.262
2625292701	heparin binding hemagglutinin HbhA	176	42.6791	42.7567	42.7179	46.1687	48.3773	47.273
2625291737	2-oxoglutarate dehydrogenase E2 component	171	46.8094	36.9592	41.8843	43.1901	46.3616	44.7759
2625287703	ATP-dependent Clp protease ATP-binding subunit ClpC	163	33.7303	42.032	37.8812	46.1687	50.3931	48.2809
2625289292	2-oxoglutarate dehydrogenase E1 component	160	32.3535	30.437	31.3953	65.5298	54.4245	59.9772
2625289941	polyribonucleotide nucleotidyltransferase	156	35.107	36.2345	35.6708	44.6794	50.3931	47.5362
2625289746	electron transfer flavoprotein alpha subunit apoprotein	155	41.3024	34.7851	38.0438	37.2329	44.3459	40.7894
2625290486	aconitate hydratase	148	32.3535	31.1617	31.7576	46.1687	54.4245	50.2966
2625290040	phage shock protein A (PspA) family protein	139	41.3024	34.0604	37.6814	22.3397	34.2673	28.3035
2625292552	DNA-directed RNA polymerase subunit beta	138	25.4698	34.0604	29.7651	46.1687	46.3616	46.2652
2625289800	pyruvate carboxylase	135	26.8466	30.437	28.6418	47.6581	44.3459	46.002
2625288904	MspA protein	133	46.8094	34.0604	40.4349	14.8931	16.1258	15.5095
2625289863	translation elongation factor Ts (EF-Ts)	129	30.9768	26.8135	28.8952	43.1901	36.283	39.7366
2625294037	carbohydrate ABC transporter substrate-binding protein, CUT1 family	129	34.4187	34.7851	34.6019	28.297	24.1887	26.2428
2625292512	translation elongation factor 2 (EF-2/EF-G)	127	29.6001	27.5382	28.5691	38.7222	40.3145	39.5183
2625292402	Glycine cleavage system T protein (aminomethyltransferase)	122	28.2233	27.5382	27.8808	37.2329	36.283	36.7579
2625292130	malonate-semialdehyde dehydrogenase (acetylating) / methylmalonate-semialdehyde dehydrogenase	120	29.6001	24.6395	27.1198	35.7435	38.2987	37.0211
2625292073	transcription termination factor Rho	120	28.9117	31.8864	30.399	34.2542	22.1729	28.2136
2625289053	enolase	118	25.4698	25.3642	25.417	35.7435	44.3459	40.0447
2625292736	dihydrolipoamide dehydrogenase	116	25.4698	25.3642	25.417	40.2115	34.2673	37.2394
2625288851	succinyl-CoA synthetase beta subunit	115	22.0279	26.0888	24.0584	46.1687	32.2516	39.2102
2625287014	biotin carboxyl carrier protein /biotin carboxylase	112	26.1582	22.4654	24.3118	34.2542	40.3145	37.2843
Pd630_LPD02222	putative serine protease do-like protein	106	36.4838	35.5098	35.9968	2.97863	4.03145	3.50504
2625291961	trigger factor	105	25.4698	23.1901	24.33	28.297	34.2673	31.2821
2625291785	pyruvate dehydrogenase E1 component	104	19.2745	26.0888	22.6817	35.7435	32.2516	33.9976
2625287336	diacylglycerol O-acyltransferase / trehalose O-mycolyltransferase	103	22.7163	26.8135	24.7649	28.297	28.2201	28.2585
2625292222	indolepyruvate ferredoxin oxidoreductase	103	23.4047	26.8135	25.1091	26.8077	28.2201	27.5139
2625288568	catalase-peroxidase	99	16.521	21.7407	19.1308	41.7008	34.2673	37.984
2625289611	protein translocase subunit secA	98	28.9117	23.9148	26.4132	20.8504	18.1415	19.496
2625292221	valine dehydrogenase (NAD+)	97	25.4698	25.3642	25.417	17.8718	26.2044	22.0381
2625289477	Anti-sigma-D factor RsdA to sigma factor binding region	96.5	33.7303	33.3357	33.533	0.744657	2.01572	1.38019
2625290733	non-ribosomal peptide synthase domain TIGR01720/amino acid adenylation domain-containing protein	96	15.8326	26.8135	21.3231	31.2756	30.2358	30.7557
2625289364	aldehyde dehydrogenase	94	20.6512	18.1173	19.3842	28.297	40.3145	34.3057
Pd630_LPD03957	Aconitate hydratase	81	19.9628	24.6395	22.3011	17.8718	12.0943	14.9831
2625287738	hypothetical protein	81	26.1582	23.1901	24.6741	8.93589	10.0786	9.50725
2625291743	glutamine synthetase	80	17.2093	19.5666	18.388	29.7863	16.1258	22.956
2625292719	isocitrate lyase	80	16.521	15.9432	16.2321	29.7863	28.2201	29.0032
2625287599	transcriptional regulator /transcriptional regulator, Crp/Fnr family	80	19.2745	18.1173	18.6959	25.3183	20.1572	22.7378
2625294223	putative peptidoglycan lipid II flippase	80	24.7814	21.7407	23.2611	11.9145	12.0943	12.0044
2625289171	molecular chaperone HtpG	79	20.6512	16.6679	18.6595	20.8504	24.1887	22.5195
2625288480	Protein of unknown function (DUF3068)	79	19.9628	21.7407	20.8518	16.3825	18.1415	17.262
2625289379	acetyl-CoA/propionyl-CoA carboxylase, biotin carboxylase, biotin carboxyl carrier protein	79	15.1442	15.2185	15.1814	31.2756	30.2358	30.7557
2625294025	peptidoglycan glycosyltransferase	79	26.1582	21.7407	23.9494	11.9145	6.04717	8.98084
2625291660	hypothetical protein	79	17.2093	20.2913	18.7503	20.8504	24.1887	22.5195
2625293047	tellurium resistance protein TerD	78	19.2745	14.4938	16.8841	25.3183	26.2044	25.7614
2625290464	transaldolase	78	17.8977	21.7407	19.8192	17.8718	20.1572	19.0145
2625291696	serine/threonine protein kinase	77.5	25.4698	27.5382	26.504	2.97863	1.00786	1.99324
2625291903	ribonuclease E	77	17.8977	20.2913	19.0945	23.829	14.1101	18.9695
2625289128	transcription elongation factor GreA	76	19.2745	20.2913	19.7829	16.3825	18.1415	17.262
2625290457	phosphoglycerate kinase	75	17.2093	18.1173	17.6633	19.3611	24.1887	21.7749
2625291664	DivIVA domain-containing protein	74	17.2093	17.3926	17.3009	19.3611	24.1887	21.7749
2625286953	DNA gyrase subunit A	74	15.8326	15.2185	15.5255	17.8718	36.283	27.0774
2625289314	long-chain acyl-CoA synthetase	74	18.5861	18.1173	18.3517	20.8504	16.1258	18.4881
2625286970	serine/threonine protein kinase	74	24.0931	21.016	22.5545	7.44657	10.0786	8.76259
2625287329	SpoIID/LytB domain protein	74	20.6512	19.5666	20.1089	14.8931	14.1101	14.5016
2625289771	ketol-acid reductoisomerase	73	16.521	16.6679	16.5944	16.3825	30.2358	23.3091
2625291589	pyruvate kinase	73	15.8326	19.5666	17.6996	20.8504	18.1415	19.496
2625291431	proteasome-associated ATPase	73	16.521	18.1173	17.3191	22.3397	18.1415	20.2406
2625289207	hypothetical protein	73	17.2093	18.1173	17.6633	13.4038	28.2201	20.812
2625289772	D-3-phosphoglycerate dehydrogenase	72	15.1442	15.2185	15.1814	25.3183	24.1887	24.7535
2625290510	heterodimeric methylmalonyl-CoA mutase small subunit	72	15.8326	15.2185	15.5255	26.8077	20.1572	23.4824
2625289745	electron transfer flavoprotein beta subunit	70	15.8326	17.3926	16.6126	16.3825	24.1887	20.2856
2625290436	methionine adenosyltransferase	68	15.8326	17.3926	16.6126	16.3825	20.1572	18.2698
2625291982	glutamate dehydrogenase	68	8.94885	17.3926	13.1707	29.7863	22.1729	25.9796
2625289113	catalase	68	13.0791	12.3197	12.6994	23.829	32.2516	28.0403
2625287343	polyketide synthase 13	68	16.521	17.3926	16.9568	20.8504	12.0943	16.4724
2625287016	propionyl-CoA carboxylase beta chain	68	15.1442	11.595	13.3696	29.7863	20.1572	24.9718
2625292749	D-amino-acid dehydrogenase	68	19.9628	16.6679	18.3154	11.9145	16.1258	14.0201
2625288852	succinyl-CoA synthetase (ADP-forming) alpha subunit	66	19.9628	12.3197	16.1413	19.3611	14.1101	16.7356
2625292566	LSU ribosomal protein L12P	66	19.9628	18.1173	19.04	11.9145	8.06289	9.9887
2625288122	phosphoribosylformylglycinamidine synthase	66	16.521	13.7691	15.145	23.829	14.1101	18.9695
2625290465	transketolase	65	17.8977	15.9432	16.9204	16.3825	12.0943	14.2384
2625291984	ATP-binding cassette protein, ChvD family	65	13.0791	13.0444	13.0618	19.3611	30.2358	24.7985
2625287303	Ferritin	64	11.7023	9.42097	10.5617	31.2756	26.2044	28.74
2625288287	citrate synthase	64	19.2745	14.4938	16.8841	16.3825	10.0786	13.2305
2625290052	amino acid ABC transporter substrate-binding protein, PAAT family	64	11.7023	20.2913	15.9968	11.9145	22.1729	17.0437
2625288751	Fe-S oxidoreductase	63	13.7675	15.2185	14.493	19.3611	18.1415	18.7513
2625292063	ATP synthase F1 subcomplex delta subunit	62	12.3907	13.7691	13.0799	20.8504	22.1729	21.5117
2625290524	6-phosphogluconate dehydrogenase	61	15.1442	13.0444	14.0943	20.8504	14.1101	17.4802
2625289862	small subunit ribosomal protein S2	61	14.4558	13.0444	13.7501	19.3611	18.1415	18.7513
2625292857	probable F420-dependent oxidoreductase, Rv3520c family	61	9.63723	13.7691	11.7032	23.829	24.1887	24.0088
2625289443	SSU ribosomal protein S4P	61	14.4558	11.595	13.0254	16.3825	26.2044	21.2934
Pd630_LPD00903	Putative lipoprotein lpqE	61	19.9628	22.4654	21.2141	0.744657	1.00786	0.876259
2625291970	Membrane alanyl aminopeptidase Metallo peptidase. MEROPS family M01	60	13.7675	12.3197	13.0436	22.3397	16.1258	19.2327
2625293447	ring-1,2-phenylacetyl-CoA epoxidase subunit PaaC	60	13.7675	13.0444	13.4059	17.8718	20.1572	19.0145
2625289526	succinate dehydrogenase subunit A	59	15.8326	15.2185	15.5255	8.93589	18.1415	13.5387
2625289444	DNA-directed RNA polymerase subunit alpha	59	15.1442	10.8704	13.0073	20.8504	16.1258	18.4881
2625289178	fumarase, class I, homodimeric	59	14.4558	13.7691	14.1125	13.4038	20.1572	16.7805
2625290106	RNA polymerase, sigma 70 subunit, RpoD	59	9.63723	14.4938	12.0655	23.829	18.1415	20.9853
2625293445	ring-1,2-phenylacetyl-CoA epoxidase subunit PaaE	59	13.7675	13.0444	13.4059	16.3825	20.1572	18.2698
2625287328	Uncharacterized conserved protein, contains LGFP repeats	59	16.521	17.3926	16.9568	8.93589	10.0786	9.50725
2625287632	DNA topoisomerase I	58	8.94885	13.0444	10.9966	26.8077	18.1415	22.4746
2625291481	malate synthase [Rhodococcus jostii RHA1 (re-ann	56	15.1442	10.1457	12.6449	19.3611	14.1101	16.7356
2625292061	ATP synthase F1 subcomplex gamma subunit	56	14.4558	13.0444	13.7501	13.4038	16.1258	14.7648
2625289670	hypothetical protein	56	15.8326	14.4938	15.1632	8.93589	14.1101	11.523
2625287337	diacylglycerol O-acyltransferase / trehalose O-mycolyltransferase	56	12.3907	10.1457	11.2682	26.8077	12.0943	19.451
2625289479	IMP dehydrogenase	55	13.0791	13.0444	13.0618	14.8931	16.1258	15.5095
2625289784	DNA-binding protein HU-beta	55	5.50699	8.69628	7.10163	41.7008	14.1101	27.9054
2625291723	cytochrome c oxidase subunit 2	55	12.3907	15.9432	14.167	11.9145	14.1101	13.0123
2625291754	tripeptidyl-peptidase B. Serine peptidase. MEROPS family S33	55	17.8977	18.8419	18.3698	2.97863	2.01572	2.49718
2625287287	superoxide dismutase, Fe-Mn family	54	15.1442	13.0444	14.0943	13.4038	10.0786	11.7412
2625291789	3-oxoacyl-[acyl-carrier-protein] synthase II	54	12.3907	13.0444	12.7176	16.3825	14.1101	15.2463
2625288846	succinate-semialdehyde dehydrogenase / glutarate-semialdehyde dehydrogenase	54	12.3907	10.8704	11.6305	17.8718	18.1415	18.0066
2625290460	Phosphoenolpyruvate carboxylase, type 1	54	13.7675	14.4938	14.1306	14.8931	8.06289	11.478
2625289421	SSU ribosomal protein S3P	54	9.63723	10.1457	9.89144	19.3611	26.2044	22.7827
2625289418	LSU ribosomal protein L2P	54	11.7023	11.595	11.6487	14.8931	22.1729	18.533
Pd630_LPD06259	Penicillin G acylase	54	17.8977	15.9432	16.9204	7.44657	2.01572	4.73115
2625289378	3-methylcrotonyl-CoA carboxylase beta subunit	54	8.26048	8.69628	8.47838	26.8077	24.1887	25.4982
2625286947	DNA gyrase subunit B	53	13.0791	11.595	12.3371	14.8931	16.1258	15.5095
2625289518	isocitrate dehydrogenase (NADP)	53	13.0791	14.4938	13.7864	13.4038	10.0786	11.7412
2625288408	neprilysin	53	12.3907	11.595	11.9929	16.3825	16.1258	16.2541
2625287592	Membrane carboxypeptidase (penicillin-binding protein)	52.5	19.2745	16.6679	17.9712	1.48931	1.00786	1.24859
2625288813	fructose-bisphosphate aldolase	52	12.3907	10.8704	11.6305	17.8718	14.1101	15.9909
2625291907	valyl-tRNA synthetase	52	11.014	11.595	11.3045	19.3611	14.1101	16.7356
2625289667	putative hydrolase	51	13.7675	10.8704	12.3189	13.4038	14.1101	13.7569
2625289337	methanol dehydrogenase (acceptor) apoprotein	51	10.3256	9.42097	9.87329	19.3611	20.1572	19.7592
2625289445	LSU ribosomal protein L17P	51	14.4558	17.3926	15.9242	5.95726	4.03145	4.99435
2625292569	large subunit ribosomal protein L1	50	9.63723	12.3197	10.9785	17.8718	14.1101	15.9909
2625292046	hypothetical protein	50	11.7023	11.595	11.6487	11.9145	18.1415	15.028
2625289427	LSU ribosomal protein L5P	50	12.3907	10.1457	11.2682	13.4038	18.1415	15.7727
2625293449	ring-1,2-phenylacetyl-CoA epoxidase subunit PaaA	50	12.3907	8.69628	10.5435	14.8931	20.1572	17.5252
2625289929	translation initiation factor IF-2	50	11.7023	11.595	11.6487	14.8931	14.1101	14.5016
2625288149	phosphate ABC transporter substrate-binding protein, PhoT family	50	14.4558	10.8704	12.6631	11.9145	12.0943	12.0044
2625291902	LSU ribosomal protein L21P	50	10.3256	10.1457	10.2356	20.8504	14.1101	17.4802
2625290030	ribonuclease J	49	11.7023	12.3197	12.011	10.4252	16.1258	13.2755
2625290689	hypothetical protein	49	11.7023	13.0444	12.3734	10.4252	14.1101	12.2676
Pd630_LPD00288	hypothetical protein	49	15.8326	18.1173	16.9749	0.744657	1.00786	0.876259
2625291679	hypothetical protein	49	20.6512	13.0444	16.8478	0.744657	1.00786	0.876259
2625293451	3-hydroxyacyl-CoA dehydrogenase	48	13.0791	13.0444	13.0618	7.44657	12.0943	9.77045
2625289118	acetyl-CoA C-acetyltransferase	48	11.014	10.8704	10.9422	17.8718	10.0786	13.9752
2625288494	hypothetical protein	48	11.014	12.3197	11.6669	11.9145	14.1101	13.0123
2625289355	glycolate oxidase	48	12.3907	15.9432	14.167	7.44657	6.04717	6.74687
2625289426	large subunit ribosomal protein L24	48	13.0791	13.7691	13.4241	5.95726	12.0943	9.0258
2625288867	magnesium chelatase subunit I	47	13.0791	13.7691	13.4241	5.95726	10.0786	8.01793
2625291039	chaperonin GroEL	47	8.94885	12.3197	10.6343	13.4038	16.1258	14.7648
2625286964	peptidyl-prolyl cis-trans isomerase A (cyclophilin A)	47	17.8977	7.2469	12.5723	7.44657	12.0943	9.77045
2625289122	cystathionine gamma-lyase	47	11.7023	15.2185	13.4604	8.93589	6.04717	7.49153
2625291423	proteasome accessory factor A	47	10.3256	7.2469	8.78625	17.8718	20.1572	19.0145
2625286954	Transmembrane protein of unknown function (DUF3566)	47	12.3907	15.2185	13.8046	7.44657	6.04717	6.74687
2625291718	menaquinol-cytochrome c reductase iron-sulfur subunit precursor	47	10.3256	13.0444	11.685	13.4038	10.0786	11.7412
2625290169	pyridoxal phosphate synthase yaaD subunit	46	11.7023	9.42097	10.5617	13.4038	14.1101	13.7569
2625292127	3-hydroxyisobutyrate dehydrogenase	46	11.7023	12.3197	12.011	13.4038	6.04717	9.7255
2625289142	fumarase, class II	46	8.94885	9.42097	9.18491	19.3611	14.1101	16.7356
2625290489	MoxR-like ATPase	46	11.7023	13.7691	12.7357	8.93589	8.06289	8.49939
2625290511	heterodimeric methylmalonyl-CoA mutase large subunit precursor	46	9.63723	10.8704	10.2538	14.8931	14.1101	14.5016
2625292638	Acyl-coenzyme A oxidase	46	10.3256	11.595	10.9603	14.8931	10.0786	12.4859
2625287342	fatty acid CoA ligase FadD32	46	10.3256	13.0444	11.685	7.44657	16.1258	11.7862
2625290127	1-deoxy-D-xylulose-5-phosphate synthase	46	11.014	12.3197	11.6669	11.9145	10.0786	10.9966
2625292064	ATP synthase F0 subcomplex B subunit	46	11.014	7.97159	9.49278	14.8931	18.1415	16.5173
2625291587	hypothetical protein	46	15.8326	14.4938	15.1632	2.97863	2.01572	2.49718
2625289757	aspartyl/glutamyl-tRNA(Asn/Gln) amidotransferase subunit A	45	8.26048	10.8704	9.56542	11.9145	20.1572	16.0359
2625287686	membrane protease FtsH catalytic subunit	45	11.014	15.2185	13.1162	4.46794	10.0786	7.27328
2625288857	phosphoribosylaminoimidazolecarboxamide formyltransferase / IMP cyclohydrolase	45	8.94885	10.1457	9.54726	16.3825	14.1101	15.2463
2625291808	glycyl-tRNA synthetase	45	8.26048	7.2469	7.75369	17.8718	22.1729	20.0224
Pd630_LPD07026	Protein maoC	44	8.94885	7.97159	8.46022	17.8718	16.1258	16.9988
2625289380	hypothetical protein	44	7.57211	7.97159	7.77185	17.8718	20.1572	19.0145
2625293444	phenylacetate-CoA ligase	44	11.014	8.69628	9.85513	14.8931	12.0943	13.4937
2625288981	Glucose/arabinose dehydrogenase, beta-propeller fold	44	7.57211	8.69628	8.13419	16.3825	20.1572	18.2698
2625288251	Protein of unknown function (DUF3235)	44	12.3907	15.9432	14.167	2.97863	4.03145	3.50504
2625288791	ATP-dependent Clp protease ATP-binding subunit ClpB	43	11.014	12.3197	11.6669	5.95726	12.0943	9.0258
2625287569	aspartate kinase	43	10.3256	10.1457	10.2356	11.9145	12.0943	12.0044
2625290688	starvation-inducible DNA-binding protein	43	11.014	8.69628	9.85513	11.9145	14.1101	13.0123
2625295731	Xaa-Pro dipeptidase	43	6.88373	8.69628	7.79001	25.3183	8.06289	16.6906
2625289259	serine protease, S1-C subfamily, contains C-terminal PDZ domain	43	15.1442	13.7691	14.4567	1.48931	2.01572	1.75252
2625288470	phosphoenolpyruvate carboxykinase (GTP)	42	6.88373	7.97159	7.42766	20.8504	14.1101	17.4802
2625289120	cystathionine beta-synthase	42	11.014	11.595	11.3045	8.93589	8.06289	8.49939
2625289436	adenylate kinase	42	11.7023	10.8704	11.2864	5.95726	12.0943	9.0258
2625289819	SSU ribosomal protein S16P	42	7.57211	9.42097	8.49654	13.4038	18.1415	15.7727
2625289415	large subunit ribosomal protein L3	42	13.0791	11.595	12.3371	5.95726	6.04717	6.00221
2625289430	large subunit ribosomal protein L6	42	9.63723	7.97159	8.80441	11.9145	18.1415	15.028
2625288884	putrescine oxidase	41	11.7023	10.1457	10.924	8.93589	8.06289	8.49939
2625291788	acyl carrier protein	41	8.94885	7.97159	8.46022	8.93589	22.1729	15.5544
2625287501	2-isopropylmalate synthase	41	9.63723	10.8704	10.2538	8.93589	12.0943	10.5151
2625289212	GTP-binding protein	41	9.63723	11.595	10.6161	10.4252	8.06289	9.24404
2625289542	dihydrolipoamide dehydrogenase	41	8.26048	10.1457	9.20307	13.4038	12.0943	12.7491
2625291697	3-deoxy-D-arabinoheptulosonate-7-phosphate synthase	41	9.63723	10.1457	9.89144	8.93589	14.1101	11.523
2625287338	S-formylglutathione hydrolase FrmB	41	10.3256	10.8704	10.598	7.44657	12.0943	9.77045
2625290186	peptidylprolyl isomerase	40.5	13.7675	13.7691	13.7683	1.48931	1.00786	1.24859
2625291669	cell division protein FtsZ	40	11.014	10.1457	10.5798	10.4252	6.04717	8.23618
2625292044	acetyl-CoA C-acetyltransferase	40	7.57211	7.97159	7.77185	19.3611	10.0786	14.7198
2625286989	glutamate synthase (NADH) large subunit	40	7.57211	9.42097	8.49654	13.4038	14.1101	13.7569
2625292513	SSU ribosomal protein S7P	40	7.57211	8.69628	8.13419	11.9145	18.1415	15.028
2625292735	hypothetical protein	40	11.7023	13.0444	12.3734	4.46794	4.03145	4.24969
2625291735	leucyl aminopeptidase	39	7.57211	8.69628	8.13419	13.4038	14.1101	13.7569
2625291543	large subunit ribosomal protein L20	39	4.81861	4.34814	4.58338	20.8504	24.1887	22.5195
2625289441	SSU ribosomal protein S13P	39	8.26048	7.2469	7.75369	16.3825	12.0943	14.2384
2625289457	glucosamine--fructose-6-phosphate aminotransferase (isomerizing)	39	10.3256	10.1457	10.2356	5.95726	12.0943	9.0258
2625292854	acyl-[acyl-carrier-protein] desaturase	39	9.63723	8.69628	9.16675	10.4252	12.0943	11.2598
2625292906	fumarylacetoacetate hydrolase	38	12.3907	9.42097	10.9058	7.44657	4.03145	5.73901
2625292628	glutamate-1-semialdehyde 2,1-aminomutase	38	9.63723	8.69628	9.16675	11.9145	8.06289	9.9887
2625291513	CTP synthase	38	11.014	9.42097	10.2175	5.95726	10.0786	8.01793
2625288073	adenylosuccinate lyase	38	8.26048	10.1457	9.20307	8.93589	12.0943	10.5151
2625291532	argininosuccinate synthase	38	8.94885	11.595	10.2719	8.93589	6.04717	7.49153
2625292078	arginyl-tRNA synthetase	38	11.7023	8.69628	10.1993	8.93589	6.04717	7.49153
2625289557	delta-1-piperideine-6-carboxylate dehydrogenase	38	8.26048	10.1457	9.20307	11.9145	8.06289	9.9887
2625291717	ubiquinol-cytochrome c reductase cytochrome c subunit	38	11.014	11.595	11.3045	4.46794	6.04717	5.25756
2625290488	Cell wall-associated hydrolase, NlpC family	37.5	13.7675	11.595	12.6813	1.48931	1.00786	1.24859
2625288363	4-hydroxyphenylpyruvate dioxygenase	37	9.63723	10.1457	9.89144	8.93589	6.04717	7.49153
2625292783	ABC-2 type transport system ATP-binding protein	37	11.014	7.97159	9.49278	8.93589	8.06289	8.49939
2625289143	fructose-1,6-bisphosphatase II	37	8.26048	8.69628	8.47838	11.9145	10.0786	10.9966
2625289606	two component transcriptional regulator, winged helix family	37	5.50699	6.52221	6.0146	22.3397	10.0786	16.2092
Pd630_LPD05248	Dihydrolipoyllysine-residue succinyltransferase	37	10.3256	10.8704	10.598	7.44657	4.03145	5.73901
2625292076	homoserine dehydrogenase	37	7.57211	7.97159	7.77185	11.9145	14.1101	13.0123
2625286963	hypothetical protein	37	8.94885	8.69628	8.82257	8.93589	12.0943	10.5151
2625292567	LSU ribosomal protein L10P	37	9.63723	7.97159	8.80441	7.44657	14.1101	10.7783
2625289765	putative oxidoreductase	37	9.63723	7.97159	8.80441	10.4252	10.0786	10.2519
2625287271	Uncharacterized protein YcnI	37	11.014	10.1457	10.5798	4.46794	8.06289	6.26542
Pd630_LPD02225	hypothetical protein	37	8.26048	7.2469	7.75369	16.3825	8.06289	12.2227
Pd630_LPD01797	Catalase-peroxidase	36	6.88373	8.69628	7.79001	13.4038	10.0786	11.7412
2625293796	Polysaccharide deacetylase	36	11.7023	7.2469	9.47462	8.93589	6.04717	7.49153
2625291552	Uncharacterized membrane protein YphA, DoxX/SURF4 family	36	10.3256	9.42097	9.87329	7.44657	6.04717	6.74687
2625291177	succinate-semialdehyde dehydrogenase / glutarate-semialdehyde dehydrogenase	36	6.88373	9.42097	8.15235	11.9145	10.0786	10.9966
2625292035	starch phosphorylase	36	6.19536	10.1457	8.17051	11.9145	10.0786	10.9966
2625291787	[acyl-carrier-protein] S-malonyltransferase	36	7.57211	8.69628	8.13419	10.4252	12.0943	11.2598
2625289763	aspartyl/glutamyl-tRNA(Asn/Gln) amidotransferase subunit B	36	10.3256	7.2469	8.78625	8.93589	10.0786	9.50725
2625291514	Copper transport outer membrane protein, MctB	36	10.3256	11.595	10.9603	2.97863	6.04717	4.5129
2625291515	Uncharacterized membrane-anchored protein	36	10.3256	8.69628	9.51094	8.93589	6.04717	7.49153
2625291427	prokaryotic ubiquitin-like protein Pup	36	8.94885	11.595	10.2719	5.95726	6.04717	6.00221
2625291818	K+-transporting ATPase ATPase C chain	36	13.0791	11.595	12.3371	0.744657	1.00786	0.876259
2625289803	Cell division septum initiation DivIVA, interacts with FtsZ, MinD	35	5.50699	5.07283	5.28991	16.3825	18.1415	17.262
2625288877	1-pyrroline dehydrogenase	35	7.57211	7.2469	7.4095	13.4038	10.0786	11.7412
2625290534	NADH dehydrogenase	35	7.57211	8.69628	8.13419	10.4252	10.0786	10.2519
2625289432	SSU ribosomal protein S5P	35	8.26048	5.07283	6.66666	13.4038	14.1101	13.7569
2625291441	methionine synthase (B12-dependent)	35	6.19536	8.69628	7.44582	13.4038	10.0786	11.7412
2625291484	glycine dehydrogenase (decarboxylating) alpha subunit /glycine dehydrogenase (decarboxylase)	35	7.57211	7.2469	7.4095	8.93589	16.1258	12.5308
2625292559	virulence factor Mce family protein	35	10.3256	7.97159	9.1486	7.44657	8.06289	7.75473
2625290032	DNA segregation ATPase FtsK/SpoIIIE, S-DNA-T family	35	8.94885	8.69628	8.82257	8.93589	8.06289	8.49939
2625286991	Cutinase	35	12.3907	10.1457	11.2682	1.48931	4.03145	2.76038
2625287730	hypothetical protein	34.5	11.014	10.8704	10.9422	4.46794	1.00786	2.7379
2625292835	ferredoxin--NADP+ reductase	34	7.57211	9.42097	8.49654	8.93589	8.06289	8.49939
2625290136	3-hydroxyacyl-CoA dehydrogenase	34	6.88373	7.97159	7.42766	13.4038	8.06289	10.7334
2625290477	Iron-regulated ABC transporter ATPase subunit SufC	34	10.3256	7.97159	9.1486	7.44657	6.04717	6.74687
2625291488	FHA domain-containing protein	34	8.94885	8.69628	8.82257	4.46794	12.0943	8.28114
2625290432	hypothetical protein	34	10.3256	6.52221	8.42391	10.4252	6.04717	8.23618
2625291974	TLP18.3, Psb32 and MOLO-1 founding protein of phosphatase	34	8.94885	6.52221	7.73553	7.44657	14.1101	10.7783
2625289247	fatty-acyl-CoA synthase	34	11.014	10.1457	10.5798	2.97863	4.03145	3.50504
2625294056	NAD-glutamate dehydrogenase	34	5.50699	5.79752	5.65225	17.8718	12.0943	14.9831
2625291572	DNA polymerase I	33	8.26048	9.42097	8.84073	10.4252	2.01572	6.22046
2625290093	iron (metal) dependent repressor, DtxR family	33	8.26048	7.97159	8.11604	8.93589	8.06289	8.49939
2625290407	aspartyl-tRNA synthetase	33	6.19536	7.2469	6.72113	10.4252	14.1101	12.2676
2625291595	tryptophan synthase beta chain	33	6.88373	7.97159	7.42766	7.44657	14.1101	10.7783
2625294031	L-myo-inositol-1-phosphate synthase	33	6.19536	3.62345	4.90941	16.3825	16.1258	16.2541
2625286669	acetyl-coenzyme A synthetase	33	8.94885	7.97159	8.46022	8.93589	6.04717	7.49153
2625286809	FO synthase subunit 1 /FO synthase subunit 2	33	9.63723	7.2469	8.44206	11.9145	2.01572	6.96512
2625293900	pyruvate dehydrogenase E2 component (dihydrolipoamide acetyltransferase)	33	10.3256	8.69628	9.51094	4.46794	6.04717	5.25756
2625293530	aspartate ammonia-lyase	33	7.57211	7.97159	7.77185	10.4252	8.06289	9.24404
2625289586	transcriptional attenuator, LytR family	32.5	11.014	10.8704	10.9422	1.48931	1.00786	1.24859
2625289913	prolyl-tRNA synthetase	32	10.3256	5.79752	8.06156	8.93589	6.04717	7.49153
2625289817	signal recognition particle subunit FFH/SRP54 (srp54)	32	5.50699	9.42097	7.46398	11.9145	6.04717	8.98084
2625289724	ribonucleoside-diphosphate reductase class Ib alpha subunit	32	8.94885	8.69628	8.82257	5.95726	6.04717	6.00221
2625289865	ribosome recycling factor	32	8.94885	7.97159	8.46022	7.44657	6.04717	6.74687
2625291889	glutamate-5-semialdehyde dehydrogenase	32	6.19536	9.42097	7.80817	10.4252	6.04717	8.23618
2625291901	LSU ribosomal protein L27P	32	8.26048	8.69628	8.47838	5.95726	8.06289	7.01007
2625294015	single-strand binding protein	32	6.19536	6.52221	6.35879	11.9145	12.0943	12.0044
2625291960	ATP-dependent Clp protease, protease subunit	31	4.81861	5.79752	5.30807	11.9145	16.1258	14.0201
2625289480	IMP dehydrogenase	31	7.57211	7.97159	7.77185	8.93589	6.04717	7.49153
Pd630_LPD02840	60 kDa chaperonin 2	31	7.57211	7.2469	7.4095	7.44657	10.0786	8.76259
2625289137	serine hydroxymethyltransferase	31	8.26048	7.2469	7.75369	7.44657	8.06289	7.75473
2625292164	Predicted kinase, aminoglycoside phosphotransferase (APT) family	31	8.26048	7.97159	8.11604	2.97863	12.0943	7.53648
2625288970	fatty-acyl-CoA synthase	31	6.19536	7.97159	7.08348	7.44657	12.0943	9.77045
2625287228	NAD(P)-dependent dehydrogenase, short-chain alcohol dehydrogenase family	31	6.19536	5.79752	5.99644	11.9145	12.0943	12.0044
2625287746	alanine dehydrogenase	31	6.88373	5.79752	6.34063	11.9145	10.0786	10.9966
2625292464	acetyl-CoA C-acetyltransferase	31	5.50699	8.69628	7.10163	7.44657	12.0943	9.77045
2625292858	Nucleotide-binding universal stress protein, UspA family	31	7.57211	7.2469	7.4095	8.93589	8.06289	8.49939
2625289280	malate dehydrogenase (oxaloacetate-decarboxylating)	31	8.26048	9.42097	8.84073	4.46794	6.04717	5.25756
2625293902	pyruvate dehydrogenase E1 component alpha subunit	31	6.88373	5.79752	6.34063	10.4252	12.0943	11.2598
2625288403	Lipoprotein-anchoring transpeptidase ErfK/SrfK	31	7.57211	5.07283	6.32247	10.4252	12.0943	11.2598
2625289060	hypothetical protein	31	8.26048	10.1457	9.20307	4.46794	4.03145	4.24969
2625290056	protein of unknown function (DUF349)	30	5.50699	5.07283	5.28991	14.8931	10.0786	12.4859
2625290467	NADPH2:quinone reductase	30	6.19536	6.52221	6.35879	10.4252	10.0786	10.2519
2625288874	succinate-semialdehyde dehydrogenase / glutarate-semialdehyde dehydrogenase	30	6.19536	6.52221	6.35879	7.44657	14.1101	10.7783
2625289896	malate dehydrogenase (quinone)	30	11.014	4.34814	7.68106	7.44657	6.04717	6.74687
2625287761	trehalose 6-phosphatase	30	6.19536	7.97159	7.08348	8.93589	8.06289	8.49939
2625293420	betaine-aldehyde dehydrogenase	30	8.26048	5.07283	6.66666	8.93589	10.0786	9.50725
2625288376	dihydroxyacid dehydratase	30	5.50699	7.2469	6.37694	11.9145	8.06289	9.9887
2625289786	polyphosphate kinase	30	4.81861	7.2469	6.03276	11.9145	10.0786	10.9966
2625288110	glutathione peroxidase	30	6.19536	6.52221	6.35879	10.4252	10.0786	10.2519
2625288156	acyl-[acyl-carrier-protein] desaturase	30	8.94885	6.52221	7.73553	8.93589	4.03145	6.48367
2625290458	triosephosphate isomerase	30	8.94885	7.97159	8.46022	5.95726	4.03145	4.99435
2625289824	uncharacterized protein	30	8.26048	5.79752	7.029	10.4252	6.04717	8.23618
2625289412	ABC-2 type transport system ATP-binding protein	30	8.94885	7.2469	8.09788	7.44657	4.03145	5.73901
2625294011	glyceraldehyde 3-phosphate dehydrogenase	30	6.88373	7.97159	7.42766	5.95726	10.0786	8.01793
2625292658	hypothetical protein	30	8.26048	8.69628	8.47838	4.46794	6.04717	5.25756
2625292739	S-formylglutathione hydrolase FrmB	30	6.19536	5.79752	5.99644	13.4038	8.06289	10.7334
2625295732	creatinine amidohydrolase	29	7.57211	7.97159	7.77185	5.95726	6.04717	6.00221
2625287699	lysyl-tRNA synthetase, class II	29	8.94885	5.79752	7.37319	7.44657	6.04717	6.74687
2625292393	choline oxidase	29	5.50699	6.52221	6.0146	11.9145	8.06289	9.9887
2625289545	glycerol-3-phosphate dehydrogenase	29	7.57211	7.2469	7.4095	8.93589	4.03145	6.48367
2625291719	menaquinol-cytochrome c reductase cytochrome b subunit precursor	29	7.57211	7.2469	7.4095	7.44657	6.04717	6.74687
2625293899	dihydrolipoamide dehydrogenase	29	7.57211	7.97159	7.77185	5.95726	6.04717	6.00221
2625288731	receptor protein-tyrosine kinase	29	6.88373	7.97159	7.42766	5.95726	8.06289	7.01007
2625288758	hypothetical protein	29	9.63723	4.34814	6.99268	7.44657	8.06289	7.75473
Pd630_LPD02126	hypothetical protein	29	9.63723	10.1457	9.89144	0.744657	1.00786	0.876259
Pd630_LPD02211	hypothetical protein	28.5	9.63723	9.42097	9.5291	1.48931	1.00786	1.24859
2625287110	excinuclease ABC, A subunit	28	6.19536	7.97159	7.08348	7.44657	6.04717	6.74687
2625290163	Ser-tRNA(Thr) hydrolase /threonyl-tRNA synthetase	28	4.81861	6.52221	5.67041	13.4038	6.04717	9.7255
2625289776	glutamyl-tRNA synthetase	28	10.3256	5.07283	7.69922	4.46794	6.04717	5.25756
2625288489	3-oxoacyl-[acyl-carrier protein] reductase	28	7.57211	8.69628	8.13419	4.46794	4.03145	4.24969
2625288282	phosphoserine aminotransferase apoenzyme	28	7.57211	6.52221	7.04716	7.44657	6.04717	6.74687
2625288236	probable F420-dependent oxidoreductase, Rv1855c family	28	7.57211	5.07283	6.32247	7.44657	10.0786	8.76259
2625291474	Acetylornithine deacetylase/Succinyl-diaminopimelate desuccinylase	28	8.26048	5.07283	6.66666	7.44657	8.06289	7.75473
2625288845	glucose-6-phosphate isomerase	28	10.3256	5.07283	7.69922	5.95726	4.03145	4.99435
2625292664	2,3-bisphosphoglycerate-dependent phosphoglycerate mutase	28	8.26048	6.52221	7.39135	5.95726	6.04717	6.00221
2625292571	transcription antitermination protein nusG	28	6.19536	7.97159	7.08348	7.44657	6.04717	6.74687
2625290498	Regulator of protease activity HflC, stomatin/prohibitin superfamily	28	7.57211	7.2469	7.4095	5.95726	6.04717	6.00221
2625289000	ribose-phosphate pyrophosphokinase	28	6.19536	7.97159	7.08348	5.95726	8.06289	7.01007
2625287356	decaprenylphospho-beta-D-ribofuranose 2-oxidase	28	6.88373	7.97159	7.42766	5.95726	6.04717	6.00221
2625290762	cobaltochelatase CobN subunit	28	5.50699	7.2469	6.37694	7.44657	10.0786	8.76259
2625293096	S-(hydroxymethyl)glutathione dehydrogenase / alcohol dehydrogenase	28	5.50699	7.2469	6.37694	10.4252	6.04717	8.23618
2625292853	Nitroreductase family protein	28	7.57211	7.97159	7.77185	5.95726	4.03145	4.99435
2625291865	GTP-binding protein LepA	28	5.50699	6.52221	6.0146	8.93589	10.0786	9.50725
2625293630	glutamate dehydrogenase (NAD(P)+)	28	7.57211	5.07283	6.32247	8.93589	8.06289	8.49939
2625290941	L-proline dehydrogenase	28	8.94885	7.2469	8.09788	4.46794	4.03145	4.24969
2625292555	Mce-associated membrane protein	28	7.57211	7.97159	7.77185	5.95726	4.03145	4.99435
2625293484	chromosome partitioning protein	28	6.88373	5.07283	5.97828	8.93589	10.0786	9.50725
2625293510	benzoate transport	28	8.26048	7.97159	8.11604	4.46794	4.03145	4.24969
2625288792	hypothetical protein	27.5	9.63723	7.97159	8.80441	2.97863	1.00786	1.99324
2625289567	thiosulfate/3-mercaptopyruvate sulfurtransferase	27	7.57211	5.79752	6.68481	5.95726	8.06289	7.01007
2625287570	aspartate-semialdehyde dehydrogenase	27	6.19536	8.69628	7.44582	2.97863	8.06289	5.52076
2625289231	delta-1-pyrroline-5-carboxylate dehydrogenase	27	6.19536	5.79752	5.99644	8.93589	8.06289	8.49939
2625289318	ATP-dependent RNA helicase CsdA	27	6.88373	6.52221	6.70297	5.95726	8.06289	7.01007
2625288876	4-aminobutyrate aminotransferase / (S)-3-amino-2-methylpropionate transaminase	27	5.50699	8.69628	7.10163	2.97863	10.0786	6.52862
2625287166	acetyl-CoA C-acetyltransferase	27	7.57211	5.79752	6.68481	7.44657	6.04717	6.74687
2625292075	threonine synthase	27	6.19536	5.79752	5.99644	8.93589	8.06289	8.49939
2625288018	hypothetical protein	27	6.19536	7.97159	7.08348	5.95726	6.04717	6.00221
2625289514	5,10-methylenetetrahydrofolate dehydrogenase (NADP+)	27	8.94885	6.52221	7.73553	4.46794	4.03145	4.24969
2625290420	3-dehydroquinate synthase	27	8.26048	5.79752	7.029	7.44657	4.03145	5.73901
2625288941	methionyl-tRNA synthetase	27	6.19536	5.79752	5.99644	10.4252	6.04717	8.23618
2625287273	hypothetical protein	27	6.19536	7.2469	6.72113	7.44657	6.04717	6.74687
2625289679	fatty-acyl-CoA synthase	27	6.88373	6.52221	6.70297	7.44657	6.04717	6.74687
2625287611	oligopeptide transport system substrate-binding protein	27	7.57211	7.2469	7.4095	4.46794	6.04717	5.25756
2625289699	Thioredoxin	27	7.57211	5.79752	6.68481	7.44657	6.04717	6.74687
2625291888	MoxR-like ATPase	27	5.50699	7.2469	6.37694	8.93589	6.04717	7.49153
2625287594	arsenite efflux ATP-binding protein ArsA	27	7.57211	7.2469	7.4095	4.46794	6.04717	5.25756
2625291959	ATP-dependent Clp protease proteolytic subunit ClpP	26	4.13024	5.07283	4.60154	10.4252	12.0943	11.2598
2625291426	proteasome endopeptidase complex, beta component Threonine peptidase. MEROPS family T01B	26	6.88373	6.52221	6.70297	4.46794	8.06289	6.26542
2625292856	Nucleotide-binding universal stress protein, UspA family	26	6.19536	5.79752	5.99644	7.44657	8.06289	7.75473
2625290429	carbamoyl-phosphate synthase small subunit	26	6.88373	5.07283	5.97828	8.93589	6.04717	7.49153
2625289147	hypothetical protein	26	6.88373	5.79752	6.34063	7.44657	6.04717	6.74687
2625287484	cyclopropane-fatty-acyl-phospholipid synthase	26	7.57211	6.52221	7.04716	4.46794	6.04717	5.25756
2625292174	NAD(P) transhydrogenase subunit alpha	26	6.88373	5.79752	6.34063	5.95726	8.06289	7.01007
2625288774	molecular chaperone GrpE	26	6.19536	6.52221	6.35879	4.46794	10.0786	7.27328
2625288224	D-arabinose 1-dehydrogenase, Zn-dependent alcohol dehydrogenase family	26	4.81861	7.2469	6.03276	8.93589	6.04717	7.49153
2625289618	linoleoyl-CoA desaturase	26	6.19536	5.79752	5.99644	7.44657	8.06289	7.75473
2625292172	NAD(P) transhydrogenase subunit beta	26	8.26048	7.97159	8.11604	1.48931	4.03145	2.76038
2625290068	phosphoenolpyruvate--protein phosphotransferase	26	6.88373	8.69628	7.79001	4.46794	2.01572	3.24183
2625290697	Cutinase	26	9.63723	3.62345	6.63034	7.44657	4.03145	5.73901
2625289284	osmoprotectant transport system substrate-binding protein	26	8.26048	7.97159	8.11604	1.48931	4.03145	2.76038
Pd630_LPD04929	Prokaryotic ubiquitin-like protein Pup	25.5	7.57211	7.97159	7.77185	4.46794	1.00786	2.7379
2625289468	metallophosphoesterase, PPA1498 family	25.5	9.63723	6.52221	8.07972	0.744657	4.03145	2.38805
2625292591	hypothetical protein	25	5.50699	5.07283	5.28991	7.44657	10.0786	8.76259
2625289715	NAD+ synthase	25	6.19536	7.2469	6.72113	4.46794	6.04717	5.25756
2625288239	DNA excision repair protein ERCC-3	25	6.88373	7.2469	7.06532	4.46794	4.03145	4.24969
2625295107	2,4-dienoyl-CoA reductase	25	4.81861	5.79752	5.30807	7.44657	10.0786	8.76259
2625286940	DNA polymerase-3 subunit beta	25	7.57211	7.97159	7.77185	2.97863	2.01572	2.49718
2625293452	Enoyl-CoA hydratase/carnithine racemase	25	7.57211	7.2469	7.4095	4.46794	2.01572	3.24183
2625289417	LSU ribosomal protein L23P	25	6.19536	4.34814	5.27175	8.93589	8.06289	8.49939
2625290475	Iron-regulated ABC transporter membrane component SufB	25	7.57211	3.62345	5.59778	5.95726	10.0786	8.01793
2625290048	recombination protein RecA	25	7.57211	4.34814	5.96012	7.44657	6.04717	6.74687
2625291964	hypothetical protein	25	5.50699	5.79752	5.65225	5.95726	10.0786	8.01793
2625291958	ATP-dependent Clp protease ATP-binding subunit ClpX	25	7.57211	8.69628	8.13419	1.48931	2.01572	1.75252
2625289271	carbohydrate ABC transporter ATP-binding protein, CUT1 family	25	7.57211	5.79752	6.68481	5.95726	4.03145	4.99435
2625290176	DNA-binding regulatory protein, YebC/PmpR family	25	4.81861	4.34814	4.58338	10.4252	10.0786	10.2519
2625289453	small subunit ribosomal protein S9	25	6.88373	6.52221	6.70297	4.46794	6.04717	5.25756
Pd630_LPD03932	Transaldolase	25	5.50699	6.52221	6.0146	5.95726	8.06289	7.01007
2625289770	acetolactate synthase, small subunit	25	4.13024	5.07283	4.60154	8.93589	12.0943	10.5151
2625290732	Secretory lipase	25	8.94885	5.07283	7.01084	4.46794	4.03145	4.24969
2625289158	hypothetical protein	24.5	8.26048	5.79752	7.029	5.95726	1.00786	3.48256
2625295362	SAF domain-containing protein	24.5	9.63723	5.79752	7.71737	0.744657	4.03145	2.38805
Pd630_LPD01412	hypothetical protein	24.5	8.26048	7.97159	8.11604	1.48931	1.00786	1.24859
2625289429	SSU ribosomal protein S8P	24	4.81861	3.62345	4.22103	7.44657	14.1101	10.7783
2625291752	glutamate-ammonia-ligase adenylyltransferase	24	4.81861	5.07283	4.94572	10.4252	6.04717	8.23618
2625290521	IMP dehydrogenase	24	6.19536	7.97159	7.08348	2.97863	4.03145	3.50504
2625287302	hypothetical protein	24	6.19536	6.52221	6.35879	5.95726	4.03145	4.99435
2625291724	asparagine synthase (glutamine-hydrolysing)	24	6.19536	7.2469	6.72113	4.46794	4.03145	4.24969
2625292483	amino acid ABC transporter substrate-binding protein, PAAT family	24	6.19536	5.07283	5.6341	7.44657	6.04717	6.74687
2625291531	argininosuccinate lyase	24	5.50699	5.07283	5.28991	8.93589	6.04717	7.49153
2625291550	excinuclease ABC subunit A	24	4.13024	5.07283	4.60154	8.93589	10.0786	9.50725
2625287227	acetyl-CoA acyltransferase	24	6.88373	6.52221	6.70297	4.46794	4.03145	4.24969
2625287277	NAD(P)-dependent dehydrogenase, short-chain alcohol dehydrogenase family	24	4.81861	4.34814	4.58338	8.93589	10.0786	9.50725
2625289422	LSU ribosomal protein L16P	24	4.81861	5.07283	4.94572	7.44657	10.0786	8.76259
2625287220	succinate-semialdehyde dehydrogenase / glutarate-semialdehyde dehydrogenase	24	4.13024	6.52221	5.32623	7.44657	8.06289	7.75473
2625289155	carbon starvation protein	24	4.81861	7.97159	6.3951	7.44657	2.01572	4.73115
Pd630_LPD00556	hypothetical protein	24	8.26048	5.79752	7.029	2.97863	4.03145	3.50504
2625290187	peptidyl-prolyl cis-trans isomerase B (cyclophilin B)	24	8.26048	7.2469	7.75369	1.48931	2.01572	1.75252
2625291678	cell division protein FtsI (penicillin-binding protein 3)	24	8.26048	7.97159	8.11604	0.744657	1.00786	0.876259
2625295364	Pilus assembly protein, ATPase of CpaF family	23.5	6.88373	7.2469	7.06532	4.46794	1.00786	2.7379
2625291540	phenylalanyl-tRNA synthetase beta subunit	23	5.50699	5.07283	5.28991	5.95726	8.06289	7.01007
2625292425	hypothetical protein	23	4.13024	5.79752	4.96388	8.93589	6.04717	7.49153
2625292126	enoyl-CoA hydratase	23	4.81861	3.62345	4.22103	8.93589	10.0786	9.50725
2625290476	Iron-regulated ABC transporter permease protein SufD	23	6.19536	6.52221	6.35879	4.46794	4.03145	4.24969
2625291662	Isoleucyl-tRNA synthetase	23	4.13024	5.79752	4.96388	7.44657	8.06289	7.75473
2625287694	pantothenate synthetase	23	4.81861	4.34814	4.58338	8.93589	8.06289	8.49939
2625291415	5'-3' exonuclease	23	6.19536	5.79752	5.99644	7.44657	2.01572	4.73115
2625289559	L-lysine 6-transaminase precursor	23	5.50699	5.79752	5.65225	5.95726	6.04717	6.00221
2625294110	agmatinase	23	4.81861	6.52221	5.67041	7.44657	4.03145	5.73901
2625288471	hypothetical protein	23	6.88373	6.52221	6.70297	2.97863	4.03145	3.50504
2625295094	Glyoxylase, beta-lactamase superfamily II	23	5.50699	4.34814	4.92756	7.44657	8.06289	7.75473
2625292079	Protein of unknown function (DUF3105)	23	6.88373	7.2469	7.06532	2.97863	2.01572	2.49718
2625290461	6-phosphogluconolactonase	22.5	8.26048	6.52221	7.39135	0.744657	2.01572	1.38019
2625291557	Excinuclease ABC subunit B	22.5	5.50699	9.42097	7.46398	1.48931	1.00786	1.24859
Pd630_LPD03864	RutC family protein	22.5	8.26048	6.52221	7.39135	0.744657	2.01572	1.38019
2625295373	hypothetical protein	22.5	9.63723	5.07283	7.35503	0.744657	2.01572	1.38019
2625293007	Uncharacterized protein, linocin/CFP29 family	22	4.13024	5.07283	4.60154	7.44657	8.06289	7.75473
2625290137	acetyl-CoA acyltransferase	22	5.50699	6.52221	6.0146	5.95726	2.01572	3.98649
2625291030	catalase	22	4.81861	6.52221	5.67041	5.95726	4.03145	4.99435
2625287486	Carbon monoxide dehydrogenase subunit G	22	7.57211	5.07283	6.32247	2.97863	4.03145	3.50504
2625292594	1,4-Dihydroxy-2-naphthoyl-CoA synthase	22	3.44187	3.62345	3.53266	11.9145	8.06289	9.9887
2625294238	spoIIIJ-associated protein	22	6.19536	6.52221	6.35879	4.46794	2.01572	3.24183
2625291594	tryptophan synthase, alpha chain	22	6.19536	4.34814	5.27175	5.95726	6.04717	6.00221
2625291613	histidinol dehydrogenase	22	6.19536	6.52221	6.35879	2.97863	4.03145	3.50504
2625291706	long-chain acyl-CoA synthetase	22	4.81861	4.34814	4.58338	8.93589	6.04717	7.49153
2625291038	NAD+-dependent secondary alcohol dehydrogenase Adh1	22	3.44187	7.2469	5.34438	5.95726	6.04717	6.00221
2625294013	LSU ribosomal protein L9P	22	4.13024	5.07283	4.60154	5.95726	10.0786	8.01793
2625288829	Adenylosuccinate synthetase	22	7.57211	5.79752	6.68481	2.97863	2.01572	2.49718
2625289752	DNA ligase (NAD+)	22	4.81861	6.52221	5.67041	5.95726	4.03145	4.99435
2625289242	2,3,4,5-tetrahydropyridine-2-carboxylate N-succinyltransferase	22	5.50699	2.17407	3.84053	10.4252	8.06289	9.24404
2625287019	long-chain acyl-CoA synthetase	22	5.50699	7.2469	6.37694	4.46794	2.01572	3.24183
2625293797	L-asparaginase	22	5.50699	5.79752	5.65225	4.46794	6.04717	5.25756
2625292894	acyl-CoA dehydrogenase	22	4.81861	2.89876	3.85869	8.93589	10.0786	9.50725
2625293901	pyruvate dehydrogenase E1 component beta subunit	22	4.13024	5.79752	4.96388	7.44657	6.04717	6.74687
2625287485	FAD/FMN-containing dehydrogenase	22	4.81861	5.07283	4.94572	4.46794	10.0786	7.27328
2625289357	hypothetical protein	22	4.13024	4.34814	4.23919	7.44657	10.0786	8.76259
2625289625	Biotin-requiring enzyme	22	8.26048	5.79752	7.029	1.48931	2.01572	1.75252
2625287467	S-formylglutathione hydrolase FrmB	22	7.57211	4.34814	5.96012	4.46794	4.03145	4.24969
2625287783	NADH dehydrogenase	22	5.50699	6.52221	6.0146	4.46794	4.03145	4.24969
2625288759	hypothetical protein	22	7.57211	6.52221	7.04716	1.48931	2.01572	1.75252
Pd630_LPD02534	hypothetical protein	22	8.94885	5.79752	7.37319	0.744657	1.00786	0.876259
2625288182	CHAD domain-containing protein	21.5	5.50699	6.52221	6.0146	5.95726	1.00786	3.48256
2625292358	betaine-aldehyde dehydrogenase	21.5	6.88373	5.79752	6.34063	4.46794	1.00786	2.7379
Pd630_LPD05614	Transcription termination factor Rho	21.5	5.50699	6.52221	6.0146	0.744657	8.06289	4.40377
2625293056	reactive intermediate/imine deaminase	21.5	7.57211	6.52221	7.04716	1.48931	1.00786	1.24859
2625294217	molybdate transport system substrate-binding protein	21.5	5.50699	7.97159	6.73929	2.97863	1.00786	1.99324
Pd630_LPD05085	Leu/Ile/Val-binding protein	21.5	7.57211	6.52221	7.04716	0.744657	2.01572	1.38019
2625291428	proteasome accessory factor A	21	4.81861	5.79752	5.30807	4.46794	6.04717	5.25756
2625287297	alkanesulfonate monooxygenase	21	2.75349	5.79752	4.27551	8.93589	6.04717	7.49153
2625290463	glucose-6-phosphate 1-dehydrogenase	21	4.13024	7.97159	6.05092	2.97863	4.03145	3.50504
2625290092	UDP-glucose 4-epimerase	21	4.13024	5.07283	4.60154	5.95726	8.06289	7.01007
2625293448	ring-1,2-phenylacetyl-CoA epoxidase subunit PaaB	21	3.44187	3.62345	3.53266	8.93589	10.0786	9.50725
2625291680	16S rRNA (cytosine1402-N4)-methyltransferase	21	4.13024	6.52221	5.32623	4.46794	6.04717	5.25756
2625289788	glycerol 3-phosphate dehydrogenase (NAD(P)+)	21	6.19536	4.34814	5.27175	4.46794	6.04717	5.25756
2625288389	3-hydroxybutyryl-CoA dehydrogenase	21	5.50699	5.79752	5.65225	5.95726	2.01572	3.98649
2625290029	4-hydroxy-tetrahydrodipicolinate synthase	21	4.81861	5.79752	5.30807	5.95726	4.03145	4.99435
2625290357	hypothetical protein	21	4.81861	2.89876	3.85869	8.93589	8.06289	8.49939
2625287387	galactofuranosylgalactofuranosylrhamnosyl-N-acetylglucosaminyl-diphospho-decaprenol beta-1,5/1,6-galactofuranosyltransferase	21	4.13024	5.07283	4.60154	5.95726	8.06289	7.01007
2625292832	O-succinylhomoserine sulfhydrylase	21	4.81861	5.79752	5.30807	4.46794	6.04717	5.25756
2625290125	ABC-2 type transport system ATP-binding protein	21	5.50699	7.2469	6.37694	1.48931	4.03145	2.76038
Pd630_LPD02224	hypothetical protein	21	5.50699	3.62345	4.56522	5.95726	8.06289	7.01007
2625295331	Cellulose biosynthesis protein BcsQ	21	6.19536	5.07283	5.6341	4.46794	4.03145	4.24969
2625288723	GDPmannose 4,6-dehydratase	21	5.50699	5.79752	5.65225	2.97863	6.04717	4.5129
2625287641	amino acid ABC transporter substrate-binding protein, PAAT family	21	6.19536	6.52221	6.35879	2.97863	2.01572	2.49718
2625288615	Acyl-CoA synthetase (AMP-forming)/AMP-acid ligase II	21	5.50699	5.79752	5.65225	4.46794	4.03145	4.24969
2625287008	regulator of ribonuclease activity A	21	6.19536	5.07283	5.6341	4.46794	4.03145	4.24969
2625288464	putative drug exporter of the RND superfamily	21	6.88373	5.07283	5.97828	2.97863	4.03145	3.50504
2625288070	Uncharacterized membrane protein YkoI	21	6.88373	7.2469	7.06532	0.744657	1.00786	0.876259
2625292410	sarcosine oxidase subunit alpha	20.5	5.50699	6.52221	6.0146	4.46794	1.00786	2.7379
2625287433	CsbD-like	20.5	6.19536	7.2469	6.72113	1.48931	1.00786	1.24859
2625289809	Uncharacterized OsmC-related protein	20.5	7.57211	5.07283	6.32247	2.97863	1.00786	1.99324
2625292226	(R,R)-butanediol dehydrogenase / meso-butanediol dehydrogenase / diacetyl reductase	20.5	5.50699	5.79752	5.65225	5.95726	1.00786	3.48256
2625292234	PPOX class probable F420-dependent enzyme	20	5.50699	4.34814	4.92756	5.95726	4.03145	4.99435
2625288900	two-component system, OmpR family, response regulator MprA	20	6.19536	3.62345	4.90941	4.46794	6.04717	5.25756
2625287630	cold-shock DNA-binding protein family	20	6.19536	2.17407	4.18472	7.44657	6.04717	6.74687
2625290418	chorismate synthase	20	4.81861	5.79752	5.30807	2.97863	6.04717	4.5129
2625289773	3-isopropylmalate dehydrogenase	20	4.13024	4.34814	4.23919	5.95726	8.06289	7.01007
2625290189	histidyl-tRNA synthetase	20	6.88373	4.34814	5.61594	2.97863	4.03145	3.50504
2625289482	GMP synthase (glutamine-hydrolysing)	20	3.44187	2.17407	2.80797	11.9145	8.06289	9.9887
2625287396	NADPH2:quinone reductase	20	6.88373	2.89876	4.89125	5.95726	4.03145	4.99435
2625295623	NAD(P)-dependent dehydrogenase, short-chain alcohol dehydrogenase family	20	2.75349	5.07283	3.91316	8.93589	6.04717	7.49153
2625289767	dihydroxyacid dehydratase	20	3.44187	6.52221	4.98204	7.44657	2.01572	4.73115
2625287871	Aldo/keto reductase	20	4.13024	5.07283	4.60154	7.44657	4.03145	5.73901
2625289826	LSU ribosomal protein L19P	20	5.50699	4.34814	4.92756	5.95726	4.03145	4.99435
2625294125	Glyoxylase, beta-lactamase superfamily II	20	6.19536	5.07283	5.6341	2.97863	4.03145	3.50504
2625294114	tryptophan 2-monooxygenase	20	4.13024	5.79752	4.96388	5.95726	4.03145	4.99435
2625289639	tRNA-(MS[2]IO[6]A)-hydroxylase (MiaE)-like	20	4.81861	5.07283	4.94572	5.95726	4.03145	4.99435
2625287824	succinate-semialdehyde dehydrogenase / glutarate-semialdehyde dehydrogenase	20	4.81861	2.89876	3.85869	5.95726	10.0786	8.01793
2625292166	pyruvate dehydrogenase E1 component alpha subunit	20	6.19536	5.07283	5.6341	2.97863	4.03145	3.50504
2625289431	LSU ribosomal protein L18P	20	4.13024	5.79752	4.96388	4.46794	6.04717	5.25756
2625287805	tryptophan synthase beta chain	20	4.13024	5.79752	4.96388	5.95726	4.03145	4.99435
2625289434	large subunit ribosomal protein L15	20	1.37675	2.89876	2.13775	11.9145	12.0943	12.0044
Pd630_LPD01372	Phosphate-binding protein	20	4.81861	5.79752	5.30807	4.46794	4.03145	4.24969
2625291872	small subunit ribosomal protein S20	20	6.88373	5.07283	5.97828	2.97863	2.01572	2.49718
2625287899	hypothetical protein	20	2.75349	4.34814	3.55082	7.44657	10.0786	8.76259
2625289252	Protein of unknown function (DUF3117)	20	5.50699	4.34814	4.92756	4.46794	6.04717	5.25756
2625292720	formamidase	20	6.19536	6.52221	6.35879	1.48931	2.01572	1.75252
2625288445	NTF2-like N-terminal transpeptidase domain-containing protein	20	7.57211	5.79752	6.68481	0.744657	1.00786	0.876259
2625292427	hypothetical protein	20	6.88373	6.52221	6.70297	0.744657	1.00786	0.876259
2625293153	Uncaracterized surface protein containing fasciclin (FAS1) repeats	20	6.88373	6.52221	6.70297	0.744657	1.00786	0.876259
2625292008	peptidoglycan transpeptidase precursor, ErfK-YbiS-YhnG family	20	8.26048	5.07283	6.66666	0.744657	1.00786	0.876259
2625288153	phosphate transport system protein	19.5	4.81861	7.2469	6.03276	2.97863	1.00786	1.99324
2625288411	hypothetical protein	19.5	7.57211	5.07283	6.32247	1.48931	1.00786	1.24859
2625289481	cholesterol oxidase	19.5	4.81861	7.2469	6.03276	2.97863	1.00786	1.99324
2625291733	branched-chain amino acid aminotransferase	19	3.44187	5.79752	4.61969	4.46794	6.04717	5.25756
2625290493	Enoyl-[acyl-carrier-protein] reductase [NADH]	19	4.81861	3.62345	4.22103	4.46794	8.06289	6.26542
2625294229	thioredoxin reductase (NADPH)	19	4.81861	5.79752	5.30807	2.97863	4.03145	3.50504
2625288283	citrate synthase	19	4.81861	5.79752	5.30807	4.46794	2.01572	3.24183
2625289894	mycothione reductase	19	4.81861	4.34814	4.58338	5.95726	4.03145	4.99435
2625291672	UDP-N-acetylglucosamine-N-acetylmuramylpentapeptide N-acetylglucosamine transferase	19	4.81861	6.52221	5.67041	1.48931	4.03145	2.76038
2625289382	citrate lyase subunit beta / citryl-CoA lyase	19	4.81861	5.07283	4.94572	4.46794	4.03145	4.24969
2625289802	Phosphopantetheine adenylyltransferase	19	4.81861	5.79752	5.30807	2.97863	4.03145	3.50504
2625289939	small subunit ribosomal protein S15	19	4.13024	4.34814	4.23919	5.95726	6.04717	6.00221
2625291596	indole-3-glycerol phosphate synthase	19	4.81861	5.79752	5.30807	4.46794	2.01572	3.24183
2625289589	mannose-1-phosphate guanylyltransferase	19	5.50699	5.79752	5.65225	2.97863	2.01572	2.49718
2625288063	phosphoribosylamine--glycine ligase	19	4.13024	3.62345	3.87685	8.93589	4.03145	6.48367
2625288659	haloacid dehalogenase superfamily, subfamily IA, variant 3 with third motif having DD or ED/beta-phosphoglucomutase family hydrolase	19	4.81861	5.07283	4.94572	4.46794	4.03145	4.24969
2625292387	Tryptophan 2,3-dioxygenase apoenzyme	19	4.81861	4.34814	4.58338	5.95726	4.03145	4.99435
2625289931	ribosome-binding factor A	19	5.50699	3.62345	4.56522	2.97863	8.06289	5.52076
2625289796	2-(1,2-epoxy-1,2-dihydrophenyl)acetyl-CoA isomerase	19	4.81861	6.52221	5.67041	2.97863	2.01572	2.49718
2625291726	Iron-binding apoprotein IscA	19	3.44187	4.34814	3.895	7.44657	6.04717	6.74687
Pd630_LPD06241	Uncharacterized protein	19	5.50699	7.2469	6.37694	0.744657	1.00786	0.876259
2625292852	two component transcriptional regulator, LuxR family	19	4.13024	4.34814	4.23919	8.93589	2.01572	5.4758
2625291615	hypothetical protein	19	4.81861	5.79752	5.30807	4.46794	2.01572	3.24183
2625291734	aminomethyltransferase	19	4.13024	5.07283	4.60154	5.95726	4.03145	4.99435
2625287392	ABC-2 type transport system ATP-binding protein	19	4.81861	5.79752	5.30807	4.46794	2.01572	3.24183
2625288953	Uncharacterized SAM-binding protein YcdF, DUF218 family	19	5.50699	5.79752	5.65225	1.48931	4.03145	2.76038
2625288814	protein of unknown function (DUF4878)	19	5.50699	5.79752	5.65225	2.97863	2.01572	2.49718
2625291945	myo-inositol 2-dehydrogenase / D-chiro-inositol 1-dehydrogenase	19	4.13024	5.07283	4.60154	2.97863	8.06289	5.52076
2625289425	LSU ribosomal protein L14P	19	4.81861	3.62345	4.22103	5.95726	6.04717	6.00221
2625292557	phospholipid/cholesterol/gamma-HCH transport system substrate-binding protein	19	5.50699	7.2469	6.37694	0.744657	1.00786	0.876259
Pd630_LPD05868	hypothetical protein	19	4.81861	7.97159	6.3951	0.744657	1.00786	0.876259
Pd630_LPD00671	hypothetical protein	19	6.19536	6.52221	6.35879	0.744657	1.00786	0.876259
2625288753	hypothetical protein	19	4.13024	3.62345	3.87685	7.44657	6.04717	6.74687
Pd630_LPD07798	hypothetical protein	19	6.19536	5.79752	5.99644	1.48931	2.01572	1.75252
2625287506	Protein of unknown function (DUF732)	19	5.50699	5.07283	5.28991	2.97863	4.03145	3.50504
2625289416	large subunit ribosomal protein L4	18.5	4.81861	5.79752	5.30807	4.46794	1.00786	2.7379
Pd630_LPD04767	Succinate-semialdehyde dehydrogenase [NADP+]	18.5	5.50699	5.79752	5.65225	2.97863	1.00786	1.99324
2625288980	L-histidine Nalpha-methyltransferase	18.5	5.50699	6.52221	6.0146	1.48931	1.00786	1.24859
Pd630_LPD06283	Heparin-binding hemagglutinin	18.5	6.88373	5.07283	5.97828	0.744657	2.01572	1.38019
2625287018	transcriptional regulator	18.5	6.88373	5.07283	5.97828	1.48931	1.00786	1.24859
2625288154	transcriptional attenuator, LytR family	18.5	6.19536	5.79752	5.99644	1.48931	1.00786	1.24859
2625289734	iron complex transport system ATP-binding protein	18	4.81861	5.07283	4.94572	4.46794	2.01572	3.24183
2625289419	SSU ribosomal protein S19P	18	4.81861	3.62345	4.22103	4.46794	6.04717	5.25756
2625294201	leucyl-tRNA synthetase	18	4.13024	5.07283	4.60154	4.46794	4.03145	4.24969
2625287344	Acetyl-CoA carboxylase, carboxyltransferase component	18	2.06512	2.89876	2.48194	8.93589	10.0786	9.50725
2625292059	ATP synthase F1 subcomplex epsilon subunit	18	6.19536	4.34814	5.27175	1.48931	4.03145	2.76038
2625289424	SSU ribosomal protein S17P	18	2.75349	2.17407	2.46378	5.95726	14.1101	10.0337
2625291425	proteasome alpha subunit	18	3.44187	3.62345	3.53266	7.44657	6.04717	6.74687
2625287341	probable F420-dependent oxidoreductase, MSMEG_2516 family	18	4.13024	4.34814	4.23919	4.46794	6.04717	5.25756
2625292042	putative thioredoxin	18	4.13024	7.2469	5.68857	1.48931	2.01572	1.75252
Pd630_LPD00081	Acetyl-/propionyl-coenzyme A carboxylase alpha	18	4.81861	3.62345	4.22103	4.46794	6.04717	5.25756
2625289414	SSU ribosomal protein S10P	18	4.81861	2.89876	3.85869	5.95726	6.04717	6.00221
2625288359	O-acetylhomoserine sulfhydrylase	18	4.81861	4.34814	4.58338	4.46794	4.03145	4.24969
2625292582	heptaprenyl diphosphate synthase	18	5.50699	3.62345	4.56522	2.97863	6.04717	4.5129
2625289640	Protein of unknown function (DUF3107)	18	4.81861	4.34814	4.58338	2.97863	6.04717	4.5129
2625291994	glutamate dehydrogenase (NADP+)	18	2.06512	0.72469	1.39491	16.3825	6.04717	11.2148
2625292297	hypothetical protein	18	4.81861	6.52221	5.67041	1.48931	2.01572	1.75252
2625293973	Acyl-CoA dehydrogenase	18	4.13024	2.89876	3.5145	5.95726	8.06289	7.01007
2625292021	RNAse PH	18	4.13024	4.34814	4.23919	4.46794	6.04717	5.25756
2625288143	thiosulfate sulfurtransferase	18	4.13024	2.89876	3.5145	7.44657	6.04717	6.74687
2625289725	ribonucleoside-diphosphate reductase class Ib beta subunit	18	5.50699	5.07283	5.28991	2.97863	2.01572	2.49718
2625292077	diaminopimelate decarboxylase	18	4.13024	5.07283	4.60154	4.46794	4.03145	4.24969
Pd630_LPD07022	putative enoyl-CoA hydratase paaG	18	4.13024	2.89876	3.5145	4.46794	10.0786	7.27328
2625291541	phenylalanyl-tRNA synthetase, alpha subunit	18	4.13024	2.89876	3.5145	5.95726	8.06289	7.01007
2625289895	Lysophospholipase, alpha-beta hydrolase superfamily	18	4.13024	5.79752	4.96388	4.46794	2.01572	3.24183
Pd630_LPD04106	DNA protection during starvation protein	18	4.13024	5.07283	4.60154	4.46794	4.03145	4.24969
2625288374	hypothetical protein	18	4.81861	2.89876	3.85869	4.46794	8.06289	6.26542
2625287597	Enamine deaminase RidA, house cleaning of reactive enamine intermediates, YjgF/YER057c/UK1	18	6.19536	2.89876	4.54706	4.46794	4.03145	4.24969
2625290481	DNA end-binding protein Ku	18	4.81861	3.62345	4.22103	4.46794	6.04717	5.25756
2625292661	hypothetical protein	18	3.44187	2.89876	3.17031	8.93589	6.04717	7.49153
2625288724	GDP-L-fucose synthase	18	6.19536	5.79752	5.99644	0.744657	1.00786	0.876259
2625289643	adenylyltransferase and sulfurtransferase	18	3.44187	4.34814	3.895	5.95726	6.04717	6.00221
2625294054	amino acid ABC transporter substrate-binding protein, PAAT family /amino acid ABC transport family	18	3.44187	3.62345	3.53266	7.44657	6.04717	6.74687
2625292561	phospholipid/cholesterol/gamma-HCH transport system substrate-binding protein	18	5.50699	6.52221	6.0146	0.744657	1.00786	0.876259
2625290110	protein of unknown function (DUF4193)	18	4.81861	2.89876	3.85869	7.44657	4.03145	5.73901
2625289799	ATP-dependent DNA helicase RecG	18	2.75349	3.62345	3.18847	5.95726	10.0786	8.01793
2625292556	Mce-associated membrane protein	18	5.50699	4.34814	4.92756	4.46794	2.01572	3.24183
Pd630_LPD05333	Potassium-transporting ATPase C chain	18	5.50699	6.52221	6.0146	0.744657	1.00786	0.876259
2625288020	hypothetical protein	18	6.19536	5.79752	5.99644	0.744657	1.00786	0.876259
2625290422	Xaa-Pro dipeptidase	17.5	4.81861	5.07283	4.94572	4.46794	1.00786	2.7379
2625291966	ribose 5-phosphate isomerase B	17.5	5.50699	5.79752	5.65225	1.48931	1.00786	1.24859
2625294230	thioredoxin	17.5	5.50699	5.79752	5.65225	0.744657	2.01572	1.38019
2625288446	Cell division protein FtsI/penicillin-binding protein 2	17.5	6.88373	4.34814	5.61594	1.48931	1.00786	1.24859
2625286948	Signal transduction histidine kinase	17.5	6.19536	5.07283	5.6341	1.48931	1.00786	1.24859
2625289696	phosphoglucomutase	17	2.75349	3.62345	3.18847	7.44657	6.04717	6.74687
2625292908	homogentisate 1,2-dioxygenase	17	4.81861	2.89876	3.85869	4.46794	6.04717	5.25756
2625288744	Dipeptidyl aminopeptidase/acylaminoacyl peptidase	17	4.81861	3.62345	4.22103	4.46794	4.03145	4.24969
2625287331	UDP-galactopyranose mutase	17	2.75349	4.34814	3.55082	5.95726	6.04717	6.00221
2625289525	succinate dehydrogenase / fumarate reductase iron-sulfur subunit	17	4.81861	5.79752	5.30807	1.48931	2.01572	1.75252
Pd630_LPD07023	3-hydroxybutyryl-CoA dehydrogenase	17	2.06512	4.34814	3.20663	7.44657	6.04717	6.74687
2625290079	Adenosylmethionine-8-amino-7-oxononanoate aminotransferase	17	4.13024	4.34814	4.23919	4.46794	4.03145	4.24969
2625290142	uroporphyrinogen decarboxylase	17	3.44187	3.62345	3.53266	7.44657	4.03145	5.73901
2625291676	UDP-N-acetylmuramoyl-tripeptide--D-alanyl-D-alanine ligase	17	4.81861	2.17407	3.49634	7.44657	4.03145	5.73901
2625292526	short chain enoyl-CoA hydratase /Enoyl-CoA hydratase	17	2.06512	4.34814	3.20663	7.44657	6.04717	6.74687
2625289452	LSU ribosomal protein L13P	17	4.13024	3.62345	3.87685	4.46794	6.04717	5.25756
2625289598	phosphomannomutase	17	7.57211	2.89876	5.23543	1.48931	2.01572	1.75252
2625287991	trehalose 6-phosphate synthase	17	2.06512	5.07283	3.56898	5.95726	6.04717	6.00221
2625292500	hypothetical protein	17	3.44187	4.34814	3.895	5.95726	4.03145	4.99435
2625287825	4-aminobutyrate aminotransferase	17	4.13024	5.07283	4.60154	2.97863	4.03145	3.50504
2625291725	adenosine kinase	17	6.19536	4.34814	5.27175	1.48931	2.01572	1.75252
2625291835	molecular chaperone DnaJ	17	4.13024	2.89876	3.5145	5.95726	6.04717	6.00221
2625292704	transcriptional regulator /transcriptional regulator, TetR family	17	5.50699	3.62345	4.56522	2.97863	4.03145	3.50504
2625292395	betaine-aldehyde dehydrogenase	17	4.81861	3.62345	4.22103	2.97863	6.04717	4.5129
2625288946	amino acid ABC transporter substrate-binding protein, PAAT family /amino acid ABC transport family	17	3.44187	5.07283	4.25735	2.97863	6.04717	4.5129
2625287352	MspA protein	17	4.81861	4.34814	4.58338	4.46794	2.01572	3.24183
2625287520	putative flavoprotein involved in K+ transport	17	4.13024	5.79752	4.96388	1.48931	4.03145	2.76038
Pd630_LPD00760	Penicillin-binding protein 1	17	6.19536	5.07283	5.6341	0.744657	1.00786	0.876259
2625292183	protein of unknown function (DUF4185)	17	3.44187	3.62345	3.53266	7.44657	4.03145	5.73901
2625288508	S-formylglutathione hydrolase FrmB	17	6.19536	2.89876	4.54706	4.46794	2.01572	3.24183
2625288486	beta-N-acetylhexosaminidase	17	5.50699	5.79752	5.65225	0.744657	1.00786	0.876259
2625295474	N-methylhydantoinase A/oxoprolinase/acetone carboxylase, beta subunit	17	2.75349	3.62345	3.18847	7.44657	6.04717	6.74687
2625289223	hypothetical protein	17	6.19536	5.07283	5.6341	0.744657	1.00786	0.876259
2625291370	Anti-sigma-D factor RsdA to sigma factor binding region	17	5.50699	5.79752	5.65225	0.744657	1.00786	0.876259
2625291414	Xaa-Pro dipeptidase	16.5	6.19536	2.17407	4.18472	5.95726	1.00786	3.48256
Pd630_LPD05424	Ribonuclease E	16.5	6.19536	4.34814	5.27175	0.744657	2.01572	1.38019
Pd630_LPD04850	Putative aldehyde dehydrogenase	16.5	3.44187	6.52221	4.98204	2.97863	1.00786	1.99324
2625288181	Nucleotide-binding universal stress protein, UspA family	16.5	6.19536	4.34814	5.27175	0.744657	2.01572	1.38019
2625292755	phosphatidylserine decarboxylase	16.5	5.50699	3.62345	4.56522	4.46794	1.00786	2.7379
2625292757	transitional endoplasmic reticulum ATPase	16.5	5.50699	5.07283	5.28991	1.48931	1.00786	1.24859
2625291500	Carbon monoxide dehydrogenase subunit G	16.5	7.57211	2.89876	5.23543	0.744657	2.01572	1.38019
2625287332	galactofuranosylgalactofuranosylrhamnosyl-N-acetylglucosaminyl-diphospho-decaprenol beta-1,5/1,6-galactofuranosyltransferase	16.5	4.81861	5.07283	4.94572	2.97863	1.00786	1.99324
2625291043	Transcriptional regulator of acetoin/glycerol metabolism	16.5	6.19536	4.34814	5.27175	0.744657	2.01572	1.38019
2625287482	3-hydroxyacyl-CoA dehydrogenase / enoyl-CoA hydratase / 3-hydroxybutyryl-CoA epimerase	16	2.75349	5.79752	4.27551	4.46794	2.01572	3.24183
2625294016	small subunit ribosomal protein S6	16	3.44187	2.89876	3.17031	4.46794	8.06289	6.26542
2625289261	ATP-binding protein involved in chromosome partitioning	16	2.75349	5.07283	3.91316	4.46794	4.03145	4.24969
2625291782	peroxiredoxin (alkyl hydroperoxide reductase subunit C)	16	4.13024	3.62345	3.87685	4.46794	4.03145	4.24969
2625289686	bacterial peptide chain release factor 2 (bRF-2)	16	4.81861	2.17407	3.49634	4.46794	6.04717	5.25756
2625291530	putative long chain acyl-CoA synthase	16	3.44187	3.62345	3.53266	4.46794	6.04717	5.25756
2625290435	phosphopantothenoylcysteine decarboxylase / phosphopantothenate--cysteine ligase	16	3.44187	2.89876	3.17031	5.95726	6.04717	6.00221
2625292089	3-oxoacyl-[acyl-carrier protein] reductase	16	2.75349	5.07283	3.91316	5.95726	2.01572	3.98649
2625289517	O-acetylhomoserine sulfhydrylase	16	4.81861	2.89876	3.85869	4.46794	4.03145	4.24969
2625288128	phosphoribosylformylglycinamidine cyclo-ligase	16	4.13024	4.34814	4.23919	1.48931	6.04717	3.76824
2625291651	deazaflavin-dependent oxidoreductase, nitroreductase family	16	4.13024	5.79752	4.96388	1.48931	2.01572	1.75252
2625293041	Stress response protein SCP2	16	3.44187	5.07283	4.25735	2.97863	4.03145	3.50504
2625287395	cysteine desulfurase	16	2.75349	5.07283	3.91316	4.46794	4.03145	4.24969
2625291943	3D-(3,5/4)-trihydroxycyclohexane-1,2-dione hydrolase	16	4.81861	2.89876	3.85869	5.95726	2.01572	3.98649
2625292235	FAD/FMN-containing dehydrogenase	16	2.75349	3.62345	3.18847	5.95726	6.04717	6.00221
2625287167	3-oxoacid CoA-transferase subunit B	16	2.75349	2.17407	2.46378	8.93589	6.04717	7.49153
2625292903	fatty-acyl-CoA synthase	16	4.81861	2.89876	3.85869	4.46794	4.03145	4.24969
2625291741	protein of unknown function (DUF4191)	16	4.81861	3.62345	4.22103	4.46794	2.01572	3.24183
2625293975	NAD(P)-dependent dehydrogenase, short-chain alcohol dehydrogenase family	16	2.75349	3.62345	3.18847	5.95726	6.04717	6.00221
2625289245	hypothetical protein	16	1.37675	4.34814	2.86244	7.44657	6.04717	6.74687
2625289564	biotin carboxyl carrier protein /biotin carboxylase	16	2.75349	2.17407	2.46378	7.44657	8.06289	7.75473
2625286974	protein phosphatase	16	4.13024	4.34814	4.23919	2.97863	4.03145	3.50504
2625289442	SSU ribosomal protein S11P	16	4.13024	2.89876	3.5145	5.95726	4.03145	4.99435
2625295660	acyl-CoA dehydrogenase	16	2.75349	2.89876	2.82613	5.95726	8.06289	7.01007
Pd630_LPD04115	hypothetical protein	16	4.13024	2.89876	3.5145	4.46794	6.04717	5.25756
2625291482	von Willebrand factor type A domain-containing protein	16	5.50699	5.07283	5.28991	0.744657	1.00786	0.876259
Pd630_LPD06319	hypothetical protein	16	5.50699	5.07283	5.28991	0.744657	1.00786	0.876259
Pd630_LPD05265	Putative hydrolase	16	5.50699	5.07283	5.28991	0.744657	1.00786	0.876259
2625293719	hypothetical protein	16	5.50699	5.07283	5.28991	0.744657	1.00786	0.876259
2625292011	peroxiredoxin Q/BCP	15.5	6.88373	2.89876	4.89125	1.48931	1.00786	1.24859
2625290356	enoyl-CoA hydratase	15.5	2.75349	5.79752	4.27551	4.46794	1.00786	2.7379
2625289623	RNA polymerase, sigma subunit, ECF family	15.5	3.44187	5.07283	4.25735	4.46794	1.00786	2.7379
2625295620	keto-4-pentenoate hydratase/2-oxohepta-3-ene-1,7-dioic acid hydratase (catechol pathway)	15.5	4.13024	4.34814	4.23919	4.46794	1.00786	2.7379
2625289729	cytochrome c oxidase subunit 1	15.5	4.81861	5.07283	4.94572	1.48931	1.00786	1.24859
2625289668	PDZ domain-containing protein	15.5	4.81861	5.07283	4.94572	1.48931	1.00786	1.24859
2625289266	citrate lyase subunit beta / citryl-CoA lyase	15	4.13024	5.07283	4.60154	1.48931	2.01572	1.75252
2625292680	NADP-dependent 3-hydroxy acid dehydrogenase YdfG	15	3.44187	2.89876	3.17031	5.95726	4.03145	4.99435
2625289638	Superfamily II DNA and RNA helicase	15	4.81861	3.62345	4.22103	2.97863	2.01572	2.49718
2625288104	oligopeptidase B Serine peptidase. MEROPS family S09A	15	4.81861	3.62345	4.22103	2.97863	2.01572	2.49718
2625292036	alpha-1,4-glucan:maltose-1-phosphate maltosyltransferase	15	3.44187	3.62345	3.53266	4.46794	4.03145	4.24969
2625289769	acetolactate synthase, large subunit	15	2.75349	5.79752	4.27551	2.97863	2.01572	2.49718
2625294044	probable F420-dependent oxidoreductase, MSMEG_2906 family	15	4.81861	3.62345	4.22103	2.97863	2.01572	2.49718
2625287099	guanine deaminase	15	4.81861	5.07283	4.94572	0.744657	1.00786	0.876259
2625295126	hypothetical protein	15	3.44187	3.62345	3.53266	4.46794	4.03145	4.24969
2625292644	uroporphyrinogen-III C-methyltransferase	15	3.44187	2.89876	3.17031	4.46794	6.04717	5.25756
2625291524	tyrosyl-tRNA synthetase	15	3.44187	3.62345	3.53266	4.46794	4.03145	4.24969
2625287921	cold-shock DNA-binding protein family	15	4.13024	2.17407	3.15216	4.46794	6.04717	5.25756
2625292501	hypothetical protein	15	3.44187	4.34814	3.895	4.46794	2.01572	3.24183
2625289141	acyl-[acyl-carrier-protein] desaturase	15	3.44187	4.34814	3.895	2.97863	4.03145	3.50504
2625292758	carboxyvinyl-carboxyphosphonate phosphorylmutase	15	2.75349	3.62345	3.18847	5.95726	4.03145	4.99435
2625290492	beta-ketoacyl ACP reductase	15	2.75349	4.34814	3.55082	5.95726	2.01572	3.98649
2625290449	3,4-dihydroxy 2-butanone 4-phosphate synthase / GTP cyclohydrolase II	15	2.06512	4.34814	3.20663	4.46794	6.04717	5.25756
2625287748	malonate-semialdehyde dehydrogenase (acetylating) / methylmalonate-semialdehyde dehydrogenase	15	4.81861	3.62345	4.22103	2.97863	2.01572	2.49718
2625286976	FHA domain-containing protein	15	4.13024	3.62345	3.87685	4.46794	2.01572	3.24183
2625292746	Nucleotide-binding universal stress protein, UspA family	15	4.13024	2.89876	3.5145	5.95726	2.01572	3.98649
2625289736	enoyl-CoA hydratase	15	3.44187	4.34814	3.895	2.97863	4.03145	3.50504
2625289815	nitrogen regulatory protein P-II family	15	3.44187	4.34814	3.895	2.97863	4.03145	3.50504
2625290107	polyphosphate glucokinase	15	2.75349	3.62345	3.18847	4.46794	6.04717	5.25756
2625291919	Dipeptidyl aminopeptidase/acylaminoacyl peptidase	15	4.13024	2.17407	3.15216	5.95726	4.03145	4.99435
2625288658	alpha,alpha-trehalose phosphorylase	15	3.44187	2.89876	3.17031	7.44657	2.01572	4.73115
2625288742	alanine-synthesizing transaminase	15	2.06512	4.34814	3.20663	5.95726	4.03145	4.99435
2625289927	NusA antitermination factor	15	2.75349	3.62345	3.18847	5.95726	4.03145	4.99435
2625287325	1-acyl-sn-glycerol-3-phosphate acyltransferase	15	3.44187	4.34814	3.895	2.97863	4.03145	3.50504
2625289730	phosphoserine phosphatase	15	4.81861	2.89876	3.85869	4.46794	2.01572	3.24183
2625288390	hypothetical protein	15	2.75349	2.17407	2.46378	7.44657	6.04717	6.74687
2625290150	cell division protein ZapE	15	2.75349	3.62345	3.18847	5.95726	4.03145	4.99435
2625287706	osmotically inducible protein OsmC	15	3.44187	3.62345	3.53266	2.97863	6.04717	4.5129
2625292965	2-dehydro-3-deoxyphosphogluconate aldolase / (4S)-4-hydroxy-2-oxoglutarate aldolase	15	4.13024	5.07283	4.60154	1.48931	2.01572	1.75252
2625292168	pyruvate dehydrogenase E2 component (dihydrolipoamide acetyltransferase)	15	2.06512	4.34814	3.20663	4.46794	6.04717	5.25756
2625292570	LSU ribosomal protein L11P	15	2.06512	0.72469	1.39491	10.4252	8.06289	9.24404
2625292575	Acyl dehydratase	15	3.44187	2.89876	3.17031	4.46794	6.04717	5.25756
2625292514	SSU ribosomal protein S12P	15	2.06512	3.62345	2.84429	5.95726	6.04717	6.00221
2625293794	2,4-dienoyl-CoA reductase	15	4.81861	4.34814	4.58338	1.48931	2.01572	1.75252
2625291893	ATP-dependent DNA helicase, RecQ-like	15	4.13024	4.34814	4.23919	2.97863	2.01572	2.49718
2625289324	hypothetical protein	15	4.13024	3.62345	3.87685	4.46794	2.01572	3.24183
2625290090	PknH-like extracellular domain-containing protein	15	4.81861	5.07283	4.94572	0.744657	1.00786	0.876259
2625288635	peptide/nickel transport system substrate-binding protein	15	6.19536	3.62345	4.90941	0.744657	1.00786	0.876259
2625293021	protein of unknown function (DUF4185)	15	4.81861	3.62345	4.22103	2.97863	2.01572	2.49718
Pd630_LPD07753	hypothetical protein	15	6.88373	2.89876	4.89125	0.744657	1.00786	0.876259
2625289263	Membrane-bound lytic murein transglycosylase B	15	5.50699	3.62345	4.56522	1.48931	2.01572	1.75252
Pd630_LPD01794	hypothetical protein	15	4.13024	5.79752	4.96388	0.744657	1.00786	0.876259
2625291649	L-threonine ammonia-lyase	14.5	2.75349	2.89876	2.82613	8.93589	1.00786	4.97187
2625291714	anthranilate phosphoribosyltransferase	14.5	5.50699	3.62345	4.56522	1.48931	1.00786	1.24859
2625288324	L-ascorbate metabolism protein UlaG, beta-lactamase superfamily	14.5	4.13024	5.07283	4.60154	1.48931	1.00786	1.24859
2625292907	hypothetical protein	14.5	4.81861	4.34814	4.58338	1.48931	1.00786	1.24859
2625287515	hypothetical protein	14.5	6.19536	2.89876	4.54706	0.744657	2.01572	1.38019
2625290181	preprotein translocase subunit SecD	14.5	6.19536	2.89876	4.54706	0.744657	2.01572	1.38019
2625287586	catalase	14	4.13024	2.17407	3.15216	4.46794	4.03145	4.24969
2625287305	Ferritin	14	2.75349	2.17407	2.46378	7.44657	4.03145	5.73901
2625291555	Nucleotide-binding universal stress protein, UspA family	14	2.75349	2.89876	2.82613	5.95726	4.03145	4.99435
2625289235	NADPH2:quinone reductase	14	4.81861	3.62345	4.22103	1.48931	2.01572	1.75252
2625288112	L-ascorbate metabolism protein UlaG, beta-lactamase superfamily	14	3.44187	2.89876	3.17031	2.97863	6.04717	4.5129
2625293541	ABC-2 type transport system ATP-binding protein	14	4.13024	3.62345	3.87685	2.97863	2.01572	2.49718
2625291459	cysteinyl-tRNA synthetase	14	3.44187	4.34814	3.895	2.97863	2.01572	2.49718
2625291790	acetyl-CoA/propionyl-CoA carboxylase carboxyl transferase subunit	14	2.75349	2.17407	2.46378	5.95726	6.04717	6.00221
2625292271	tellurium resistance protein TerD	14	1.37675	4.34814	2.86244	2.97863	8.06289	5.52076
2625292643	porphobilinogen synthase	14	4.13024	2.89876	3.5145	2.97863	4.03145	3.50504
2625290031	TIGR03085 family protein	14	4.13024	3.62345	3.87685	2.97863	2.01572	2.49718
2625287679	inorganic pyrophosphatase	14	4.13024	2.17407	3.15216	4.46794	4.03145	4.24969
2625290425	pyrimidine operon attenuation protein / uracil phosphoribosyltransferase	14	4.13024	3.62345	3.87685	2.97863	2.01572	2.49718
Pd630_LPD02048	Uncharacterized protein fadF	14	4.81861	4.34814	4.58338	0.744657	1.00786	0.876259
2625289560	protein-tyrosine phosphatase	14	4.13024	3.62345	3.87685	2.97863	2.01572	2.49718
2625287394	Protein of unknown function (DUF2587)	14	3.44187	3.62345	3.53266	2.97863	4.03145	3.50504
2625286939	chromosomal replication initiator protein	14	4.13024	4.34814	4.23919	1.48931	2.01572	1.75252
2625292361	tellurite resistance protein TerB	14	4.13024	2.89876	3.5145	4.46794	2.01572	3.24183
2625287518	protein of unknown function (DUF4193)	14	4.13024	2.89876	3.5145	2.97863	4.03145	3.50504
2625292489	long-chain acyl-CoA synthetase	14	3.44187	3.62345	3.53266	2.97863	4.03145	3.50504
2625289127	Transglycosylase SLT domain-containing protein	14	2.75349	3.62345	3.18847	4.46794	4.03145	4.24969
2625294819	Cellulose biosynthesis protein BcsQ	14	5.50699	3.62345	4.56522	0.744657	1.00786	0.876259
Pd630_LPD01293	Uncharacterized protein ykoJ	14	4.13024	4.34814	4.23919	1.48931	2.01572	1.75252
2625288718	Glycosyltransferase involved in cell wall bisynthesis	14	4.13024	5.07283	4.60154	0.744657	1.00786	0.876259
2625293421	S-(hydroxymethyl)glutathione dehydrogenase / alcohol dehydrogenase	14	3.44187	2.17407	2.80797	4.46794	6.04717	5.25756
2625292558	phospholipid/cholesterol/gamma-HCH transport system substrate-binding protein	14	3.44187	2.89876	3.17031	2.97863	6.04717	4.5129
2625294222	hypothetical protein	14	4.13024	5.07283	4.60154	0.744657	1.00786	0.876259
2625295363	hypothetical protein	14	4.13024	3.62345	3.87685	2.97863	2.01572	2.49718
2625295113	propionyl-CoA synthetase	14	4.81861	3.62345	4.22103	1.48931	2.01572	1.75252
2625288492	Vancomycin resistance protein YoaR , contains peptidoglycan-binding and VanW domains	14	4.81861	4.34814	4.58338	0.744657	1.00786	0.876259
2625289914	acyl-CoA dehydrogenase	13.5	3.44187	3.62345	3.53266	4.46794	1.00786	2.7379
2625292662	two component transcriptional regulator, winged helix family	13.5	2.75349	4.34814	3.55082	4.46794	1.00786	2.7379
2625291505	GTP-binding protein	13.5	3.44187	4.34814	3.895	2.97863	1.00786	1.99324
2625293399	mannitol 2-dehydrogenase	13.5	3.44187	2.17407	2.80797	7.44657	1.00786	4.22722
2625291904	nucleoside diphosphate kinase	13.5	3.44187	5.07283	4.25735	1.48931	1.00786	1.24859
2625288729	Protein of unknown function (DUF4012)	13.5	4.81861	2.89876	3.85869	2.97863	1.00786	1.99324
2625295733	MFS transporter, MHS family, proline/betaine transporter	13.5	3.44187	4.34814	3.895	2.97863	1.00786	1.99324
Pd630_LPD06356	Superoxide dismutase [Cu-Zn]	13.5	3.44187	5.07283	4.25735	1.48931	1.00786	1.24859
2625292781	N-acetylated-alpha-linked acidic dipeptidase	13.5	2.75349	5.79752	4.27551	1.48931	1.00786	1.24859
Pd630_LPD04429	1-pyrroline-5-carboxylate dehydrogenase	13	2.75349	2.89876	2.82613	2.97863	6.04717	4.5129
Pd630_LPD04984	Malate synthase G	13	3.44187	5.07283	4.25735	0.744657	1.00786	0.876259
2625287996	Phenylacetic acid degradation protein paaC	13	3.44187	2.89876	3.17031	4.46794	2.01572	3.24183
2625292580	hypothetical protein	13	4.13024	2.17407	3.15216	4.46794	2.01572	3.24183
2625288113	phosphoribosylformylglycinamidine synthase	13	2.75349	3.62345	3.18847	2.97863	4.03145	3.50504
2625287742	cysteinyl-tRNA synthetase	13	2.06512	2.89876	2.48194	4.46794	6.04717	5.25756
2625289530	thymidine phosphorylase	13	2.75349	5.07283	3.91316	1.48931	2.01572	1.75252
2625289874	4-hydroxy-3-methylbut-2-en-1-yl diphosphate synthase	13	2.06512	2.89876	2.48194	5.95726	4.03145	4.99435
2625289938	riboflavin kinase / FMN adenylyltransferase	13	1.37675	3.62345	2.5001	5.95726	4.03145	4.99435
2625291640	glycogen operon protein	13	2.75349	2.89876	2.82613	4.46794	4.03145	4.24969
2625290443	16S rRNA (cytosine967-C5)-methyltransferase	13	2.75349	2.89876	2.82613	4.46794	4.03145	4.24969
2625289388	para-aminobenzoate synthetase	13	2.75349	2.17407	2.46378	4.46794	6.04717	5.25756
2625288962	ATP-binding cassette, subfamily F, uup	13	3.44187	3.62345	3.53266	1.48931	4.03145	2.76038
2625287802	HpcH/HpaI aldolase/citrate lyase family protein	13	1.37675	3.62345	2.5001	4.46794	6.04717	5.25756
Pd630_LPD07019	Phenylacetic acid degradation protein paaC	13	2.75349	4.34814	3.55082	2.97863	2.01572	2.49718
2625286990	glutamate synthase (NADPH/NADH) small chain	13	2.06512	4.34814	3.20663	4.46794	2.01572	3.24183
2625287319	seryl-tRNA synthetase	13	3.44187	2.89876	3.17031	2.97863	4.03145	3.50504
2625292045	methylmalonyl-CoA epimerase	13	2.75349	2.17407	2.46378	2.97863	8.06289	5.52076
2625290095	Acyl-CoA synthetase (NDP forming)	13	2.06512	3.62345	2.84429	4.46794	4.03145	4.24969
2625289521	tryptophanyl-tRNA synthetase	13	3.44187	2.89876	3.17031	4.46794	2.01572	3.24183
2625287959	Acetyltransferase (GNAT) domain-containing protein	13	2.06512	3.62345	2.84429	4.46794	4.03145	4.24969
2625289782	3-isopropylmalate/(R)-2-methylmalate dehydratase large subunit	13	2.75349	4.34814	3.55082	1.48931	4.03145	2.76038
2625288911	molybdopterin molybdotransferase	13	2.75349	2.89876	2.82613	2.97863	6.04717	4.5129
2625286971	serine/threonine protein kinase	13	5.50699	2.89876	4.20287	0.744657	1.00786	0.876259
2625291870	Uncharacterized conserved protein, Alpha-E superfamily	13	2.75349	4.34814	3.55082	2.97863	2.01572	2.49718
2625291944	2-keto-myo-inositol dehydratase	13	3.44187	3.62345	3.53266	2.97863	2.01572	2.49718
2625291895	diaminobutyrate aminotransferase apoenzyme	13	3.44187	2.89876	3.17031	4.46794	2.01572	3.24183
2625289775	2-keto-4-pentenoate hydratase/2-oxohepta-3-ene-1,7-dioic acid hydratase (catechol pathway)	13	2.75349	2.89876	2.82613	4.46794	4.03145	4.24969
2625288496	protein of unknown function (DUF4185)	13	3.44187	2.89876	3.17031	2.97863	4.03145	3.50504
2625292787	thiamine-phosphate diphosphorylase	13	3.44187	3.62345	3.53266	1.48931	4.03145	2.76038
2625288903	molybdenum cofactor synthesis domain-containing protein	13	3.44187	2.89876	3.17031	4.46794	2.01572	3.24183
2625288378	hypothetical protein	13	4.81861	3.62345	4.22103	0.744657	1.00786	0.876259
2625291593	Prolipoprotein diacylglyceryl transferase	13	2.06512	4.34814	3.20663	4.46794	2.01572	3.24183
2625294818	chromosome partitioning protein, ParB family	13	2.06512	2.17407	2.1196	5.95726	6.04717	6.00221
2625287406	histidinol-phosphate aminotransferase	13	3.44187	3.62345	3.53266	2.97863	2.01572	2.49718
2625291606	1-(5-phosphoribosyl)-5-[(5-phosphoribosylamino)methylideneamino] imidazole-4-carboxamide isomerase	13	2.06512	2.17407	2.1196	4.46794	8.06289	6.26542
Pd630_LPD08029	Molybdate-binding protein	13	4.13024	4.34814	4.23919	0.744657	1.00786	0.876259
2625288127	amidophosphoribosyltransferase	13	2.75349	2.89876	2.82613	2.97863	6.04717	4.5129
2625291861	sulfate transport system substrate-binding protein	13	4.13024	2.89876	3.5145	1.48931	4.03145	2.76038
2625288901	two-component system, OmpR family, sensor histidine kinase MprB	13	3.44187	2.89876	3.17031	4.46794	2.01572	3.24183
2625288375	hypothetical protein	13	3.44187	2.89876	3.17031	2.97863	4.03145	3.50504
2625289050	iron uptake system component EfeO	13	4.13024	2.89876	3.5145	2.97863	2.01572	2.49718
2625288977	glutamate--cysteine ligase	13	2.06512	3.62345	2.84429	4.46794	4.03145	4.24969
Pd630_LPD06686	RutC family protein	13	3.44187	5.07283	4.25735	0.744657	1.00786	0.876259
2625289873	RIP metalloprotease RseP	13	3.44187	2.17407	2.80797	2.97863	6.04717	4.5129
2625289390	Lipase (class 2)	13	2.06512	3.62345	2.84429	4.46794	4.03145	4.24969
2625292770	LytR cell envelope-related transcriptional attenuator	13	4.13024	3.62345	3.87685	1.48931	2.01572	1.75252
2625291784	hypothetical protein	13	4.13024	4.34814	4.23919	0.744657	1.00786	0.876259
2625287579	Multicopper oxidase with three cupredoxin domains	13	4.81861	2.89876	3.85869	1.48931	2.01572	1.75252
Pd630_LPD02050	hypothetical protein	13	4.13024	2.89876	3.5145	2.97863	2.01572	2.49718
2625288490	acetyl-CoA C-acetyltransferase	12.5	2.75349	4.34814	3.55082	2.97863	1.00786	1.99324
2625293094	probable F420-dependent oxidoreductase, Rv1855c family	12.5	5.50699	2.17407	3.84053	1.48931	1.00786	1.24859
2625290845	uracil phosphoribosyltransferase	12.5	2.75349	5.07283	3.91316	1.48931	1.00786	1.24859
2625289227	succinyldiaminopimelate aminotransferase apoenzyme	12.5	3.44187	4.34814	3.895	0.744657	2.01572	1.38019
2625290483	ATPase components of ABC transporters with duplicated ATPase domains	12.5	3.44187	4.34814	3.895	1.48931	1.00786	1.24859
2625289524	malate dehydrogenase	12.5	2.75349	5.07283	3.91316	0.744657	2.01572	1.38019
2625291836	heat-inducible transcription repressor HrcA	12.5	2.75349	2.89876	2.82613	5.95726	1.00786	3.48256
2625291473	hypothetical protein	12.5	3.44187	3.62345	3.53266	2.97863	1.00786	1.99324
2625287590	Predicted phosphohydrolase, MPP superfamily	12.5	2.06512	5.07283	3.56898	0.744657	4.03145	2.38805
Pd630_LPD00384	Uncharacterized protein ycnI	12.5	4.81861	2.89876	3.85869	1.48931	1.00786	1.24859
2625290064	phosphocarrier protein	12.5	3.44187	4.34814	3.895	0.744657	2.01572	1.38019
2625290182	protein translocase subunit secF	12.5	4.13024	3.62345	3.87685	1.48931	1.00786	1.24859
2625292400	3-phenylpropionate/trans-cinnamate dioxygenase ferredoxin reductase subunit	12.5	4.81861	2.89876	3.85869	1.48931	1.00786	1.24859
2625287604	Colicin V production protein	12.5	4.13024	3.62345	3.87685	0.744657	2.01572	1.38019
Pd630_LPD05097	hypothetical protein	12.5	3.44187	4.34814	3.895	0.744657	2.01572	1.38019
2625289420	large subunit ribosomal protein L22	12	2.75349	2.89876	2.82613	4.46794	2.01572	3.24183
2625290755	Predicted Zn-dependent protease or its inactivated homolog	12	2.75349	4.34814	3.55082	1.48931	2.01572	1.75252
2625293372	putative quinone oxidoreductase, YhdH/YhfP family	12	2.75349	2.17407	2.46378	5.95726	2.01572	3.98649
2625289710	cyclic pyranopterin monophosphate synthase subunit MoaC	12	4.13024	2.17407	3.15216	2.97863	2.01572	2.49718
2625287610	acetyl-coenzyme A synthetase	12	4.13024	2.89876	3.5145	1.48931	2.01572	1.75252
2625287400	hypothetical protein	12	4.13024	2.17407	3.15216	2.97863	2.01572	2.49718
2625291464	Predicted oxidoreductase	12	2.06512	2.17407	2.1196	4.46794	6.04717	5.25756
2625287355	decaprenylphospho-beta-D-erythro-pentofuranosid-2-ulose 2-reductase	12	2.75349	2.17407	2.46378	4.46794	4.03145	4.24969
2625289456	Dienelactone hydrolase	12	3.44187	3.62345	3.53266	1.48931	2.01572	1.75252
2625288465	uncharacterized protein	12	4.13024	2.89876	3.5145	1.48931	2.01572	1.75252
2625288976	cysteine desulfurase	12	2.06512	3.62345	2.84429	2.97863	4.03145	3.50504
2625288972	LSU ribosomal protein L25P	12	3.44187	2.17407	2.80797	2.97863	4.03145	3.50504
2625291545	bacterial translation initiation factor 3 (bIF-3)	12	2.06512	2.17407	2.1196	4.46794	6.04717	5.25756
2625289255	glucose-1-phosphate adenylyltransferase	12	3.44187	3.62345	3.53266	1.48931	2.01572	1.75252
2625288848	DNA helicase-2 / ATP-dependent DNA helicase PcrA	12	2.06512	2.89876	2.48194	5.95726	2.01572	3.98649
2625289660	voltage-gated potassium channel	12	2.75349	4.34814	3.55082	1.48931	2.01572	1.75252
2625291479	Uncharacterized conserved protein	12	4.13024	2.17407	3.15216	1.48931	4.03145	2.76038
2625288295	propionyl-CoA synthetase	12	2.06512	3.62345	2.84429	2.97863	4.03145	3.50504
2625291563	amino acid ABC transporter ATP-binding protein, PAAT family	12	3.44187	2.17407	2.80797	4.46794	2.01572	3.24183
2625292004	hypothetical protein	12	2.75349	2.89876	2.82613	2.97863	4.03145	3.50504
2625295105	hypothetical protein	12	2.75349	1.44938	2.10144	4.46794	6.04717	5.25756
2625291510	chromosome partitioning protein	12	2.06512	1.44938	1.75725	7.44657	4.03145	5.73901
2625291559	dephospho-CoA kinase	12	3.44187	4.34814	3.895	0.744657	1.00786	0.876259
2625291915	hypothetical protein	12	2.75349	2.89876	2.82613	4.46794	2.01572	3.24183
2625289737	Methyltransferase domain-containing protein	12	4.13024	2.17407	3.15216	2.97863	2.01572	2.49718
2625292572	protein translocase subunit secE/sec61 gamma	12	2.75349	3.62345	3.18847	1.48931	4.03145	2.76038
2625292257	hypothetical protein	12	3.44187	2.17407	2.80797	2.97863	4.03145	3.50504
Pd630_LPD02098	hypothetical protein	12	4.81861	2.89876	3.85869	0.744657	1.00786	0.876259
2625288425	Selenoprotein S (SelS)	12	2.75349	2.89876	2.82613	2.97863	4.03145	3.50504
2625287431	putative tRNA adenosine deaminase-associated protein	12	2.06512	2.17407	2.1196	4.46794	6.04717	5.25756
2625290468	hypothetical protein	12	2.75349	2.89876	2.82613	2.97863	4.03145	3.50504
2625288307	ABC-2 type transport system ATP-binding protein	12	2.06512	3.62345	2.84429	2.97863	4.03145	3.50504
2625290610	Nitroreductase family protein	12	2.75349	3.62345	3.18847	1.48931	4.03145	2.76038
2625288618	2-hydroxymethylglutarate dehydrogenase	12	2.06512	2.17407	2.1196	2.97863	8.06289	5.52076
2625288505	FMN-dependent dehydrogenase, includes L-lactate dehydrogenase and type II isopentenyl diphosphate isomerase	12	4.13024	2.17407	3.15216	2.97863	2.01572	2.49718
2625288794	hypothetical protein	12	3.44187	3.62345	3.53266	1.48931	2.01572	1.75252
Pd630_LPD04537	hypothetical protein	12	4.13024	3.62345	3.87685	0.744657	1.00786	0.876259
2625290183	peptide/nickel transport system substrate-binding protein	12	4.81861	2.89876	3.85869	0.744657	1.00786	0.876259
2625291424	undecaprenyl-diphosphatase	12	3.44187	2.89876	3.17031	2.97863	2.01572	2.49718
2625288296	S-formylglutathione hydrolase FrmB	12	3.44187	2.89876	3.17031	2.97863	2.01572	2.49718
2625287513	gamma-glutamyltransferase 1 Threonine peptidase. MEROPS family T03	12	2.75349	5.07283	3.91316	0.744657	1.00786	0.876259
2625291645	hypothetical protein	12	2.75349	4.34814	3.55082	1.48931	2.01572	1.75252
2625294239	YidC/Oxa1 family membrane protein insertase	12	2.75349	4.34814	3.55082	1.48931	2.01572	1.75252
2625294061	Predicted arabinose efflux permease, MFS family	12	2.75349	2.89876	2.82613	4.46794	2.01572	3.24183
2625289690	cell division protein FtsX	12	4.13024	3.62345	3.87685	0.744657	1.00786	0.876259
Pd630_LPD04214	hypothetical protein	12	4.13024	3.62345	3.87685	0.744657	1.00786	0.876259
2625290921	thiosulfate/3-mercaptopyruvate sulfurtransferase	12	2.75349	3.62345	3.18847	2.97863	2.01572	2.49718
2625288325	cation-transporting ATPase E	12	4.13024	2.89876	3.5145	1.48931	2.01572	1.75252
2625287011	hypothetical protein	12	2.75349	2.17407	2.46378	2.97863	6.04717	4.5129
Pd630_LPD02066	sn-glycerol-3-phosphate import ATP-binding protein	12	0.344187	0.362345	0.353266	8.93589	10.0786	9.50725
2625286655	Uncharacterized conserved protein, DUF305 family	12	3.44187	4.34814	3.895	0.744657	1.00786	0.876259
2625288103	phosphoribosylaminoimidazole-succinocarboxamide synthase	11.5	2.75349	3.62345	3.18847	2.97863	1.00786	1.99324
2625291671	UDP-N-acetylmuramate--L-alanine ligase	11.5	2.75349	2.89876	2.82613	4.46794	1.00786	2.7379
2625289328	putative ABC transport system ATP-binding protein	11.5	2.75349	4.34814	3.55082	1.48931	1.00786	1.24859
2625292252	polyphosphate kinase 2, PA0141 family	11.5	3.44187	3.62345	3.53266	1.48931	1.00786	1.24859
2625291806	TLP18.3, Psb32 and MOLO-1 founding protein of phosphatase	11.5	2.75349	4.34814	3.55082	0.744657	2.01572	1.38019
2625289665	Predicted unusual protein kinase regulating ubiquinone biosynthesis, AarF/ABC1/UbiB family	11.5	2.75349	3.62345	3.18847	2.97863	1.00786	1.99324
2625289783	3-isopropylmalate/(R)-2-methylmalate dehydratase small subunit	11.5	2.75349	2.89876	2.82613	4.46794	1.00786	2.7379
Pd630_LPD03127	Electron transfer flavoprotein subunit beta	11.5	3.44187	3.62345	3.53266	1.48931	1.00786	1.24859
2625289762	6-phosphofructokinase	11.5	3.44187	3.62345	3.53266	1.48931	1.00786	1.24859
2625290185	GTP pyrophosphokinase	11.5	2.75349	2.89876	2.82613	4.46794	1.00786	2.7379
2625287606	Putative Holin-X, holin superfamily III	11.5	3.44187	3.62345	3.53266	1.48931	1.00786	1.24859
2625289820	hypothetical protein	11.5	3.44187	2.89876	3.17031	0.744657	4.03145	2.38805
2625292768	carboxylate-amine ligase	11.5	2.75349	2.89876	2.82613	4.46794	1.00786	2.7379
Pd630_LPD02121	hypothetical protein	11.5	2.75349	4.34814	3.55082	0.744657	2.01572	1.38019
2625289601	cation diffusion facilitator family transporter	11.5	3.44187	3.62345	3.53266	1.48931	1.00786	1.24859
2625292177	fatty-acyl-CoA synthase	11.5	2.75349	3.62345	3.18847	0.744657	4.03145	2.38805
2625291586	putative ATP-binding cassette transporter	11.5	2.06512	4.34814	3.20663	0.744657	4.03145	2.38805
Pd630_LPD04107	hypothetical protein	11.5	3.44187	2.89876	3.17031	2.97863	1.00786	1.99324
2625290109	LytR cell envelope-related transcriptional attenuator	11.5	3.44187	3.62345	3.53266	0.744657	2.01572	1.38019
2625290778	Transglycosylase-like domain-containing protein	11.5	2.75349	4.34814	3.55082	1.48931	1.00786	1.24859
2625293186	S-(hydroxymethyl)mycothiol dehydrogenase	11	1.37675	2.17407	1.77541	5.95726	4.03145	4.99435
2625291753	glutamine synthetase	11	0.688373	0.72469	0.706532	8.93589	6.04717	7.49153
Pd630_LPD02933	Putative aldehyde dehydrogenase family 7 member	11	2.75349	2.89876	2.82613	2.97863	2.01572	2.49718
2625290735	RNA polymerase-binding protein	11	2.06512	2.17407	2.1196	2.97863	6.04717	4.5129
2625289165	translation elongation factor 2 (EF-2/EF-G)	11	2.75349	4.34814	3.55082	0.744657	1.00786	0.876259
2625295625	enoyl-CoA hydratase	11	2.06512	3.62345	2.84429	2.97863	2.01572	2.49718
2625290071	repressor LexA	11	2.06512	2.89876	2.48194	1.48931	6.04717	3.76824
Pd630_LPD03772	Uncharacterized protein yisK	11	2.06512	2.89876	2.48194	4.46794	2.01572	3.24183
2625290146	peptide-methionine (R)-S-oxide reductase	11	2.75349	3.62345	3.18847	1.48931	2.01572	1.75252
2625289036	transcription-repair coupling factor	11	2.06512	5.07283	3.56898	0.744657	1.00786	0.876259
2625289620	3-phosphoshikimate 1-carboxyvinyltransferase	11	4.13024	2.89876	3.5145	0.744657	1.00786	0.876259
2625290025	Polyketide cyclase / dehydrase and lipid transport	11	3.44187	2.89876	3.17031	1.48931	2.01572	1.75252
2625289714	Uncharacterized conserved protein YbjT, contains NAD(P)-binding and DUF2867 domains	11	3.44187	3.62345	3.53266	0.744657	1.00786	0.876259
2625295723	transcriptional regulator, GntR family	11	2.75349	2.17407	2.46378	2.97863	4.03145	3.50504
2625287321	bacterioferritin	11	2.75349	2.17407	2.46378	1.48931	6.04717	3.76824
2625292737	prolyl oligopeptidase	11	2.06512	2.17407	2.1196	1.48931	8.06289	4.7761
2625291486	hypothetical protein	11	2.06512	2.89876	2.48194	2.97863	4.03145	3.50504
2625291516	DNA replication and repair protein RecN	11	2.06512	2.89876	2.48194	2.97863	4.03145	3.50504
2625289864	uridylate kinase	11	2.06512	2.17407	2.1196	2.97863	6.04717	4.5129
2625291417	ATP-dependent RNA helicase HelY	11	2.75349	2.89876	2.82613	2.97863	2.01572	2.49718
2625290751	hypothetical protein	11	3.44187	2.89876	3.17031	1.48931	2.01572	1.75252
2625288147	transcriptional regulator	11	2.75349	2.17407	2.46378	2.97863	4.03145	3.50504
2625290138	ribonuclease D	11	2.06512	2.89876	2.48194	2.97863	4.03145	3.50504
2625290427	dihydroorotase	11	1.37675	2.89876	2.13775	4.46794	4.03145	4.24969
2625290528	Lysylphosphatidylglycerol synthetase, C-terminal domain, DUF2156 family	11	2.06512	5.07283	3.56898	0.744657	1.00786	0.876259
2625289508	protein of unknown function (DUF4349)	11	2.75349	2.89876	2.82613	2.97863	2.01572	2.49718
Pd630_LPD07804	putative ABC transporter-binding protein	11	3.44187	3.62345	3.53266	0.744657	1.00786	0.876259
2625293222	hypothetical protein	11	4.13024	2.89876	3.5145	0.744657	1.00786	0.876259
2625292066	ATP synthase F0 subcomplex A subunit	11	3.44187	2.17407	2.80797	2.97863	2.01572	2.49718
2625287291	Uncharacterized conserved protein YbjT, contains NAD(P)-binding and DUF2867 domains	11	2.06512	2.89876	2.48194	2.97863	4.03145	3.50504
2625292010	Protein of unknown function (DUF3618)	11	2.75349	3.62345	3.18847	1.48931	2.01572	1.75252
2625290099	Protein of unknown function (DUF3039)	11	3.44187	2.17407	2.80797	2.97863	2.01572	2.49718
Pd630_LPD05584	hypothetical protein	11	2.06512	4.34814	3.20663	1.48931	2.01572	1.75252
Pd630_LPD03098	Uncharacterized protein ycf39	11	4.13024	2.89876	3.5145	0.744657	1.00786	0.876259
2625289766	amino acid/polyamine/organocation transporter, APC superfamily	11	2.75349	2.17407	2.46378	2.97863	4.03145	3.50504
2625290065	PTS system D-fructose-specific IIA component (F1P-forming)	11	3.44187	3.62345	3.53266	0.744657	1.00786	0.876259
2625292560	phospholipid/cholesterol/gamma-HCH transport system substrate-binding protein	11	2.75349	2.89876	2.82613	2.97863	2.01572	2.49718
2625287447	ATP-binding cassette, subfamily B	11	2.75349	4.34814	3.55082	0.744657	1.00786	0.876259
2625287317	Septum formation	11	4.13024	2.89876	3.5145	0.744657	1.00786	0.876259
2625286968	Uncharacterized conserved protein YlxW, UPF0749 family	11	3.44187	2.89876	3.17031	1.48931	2.01572	1.75252
Pd630_LPD05190	hypothetical protein	11	3.44187	3.62345	3.53266	0.744657	1.00786	0.876259
2625287339	hypothetical protein	11	3.44187	3.62345	3.53266	0.744657	1.00786	0.876259
2625291819	K+-transporting ATPase ATPase B chain	10.5	1.37675	5.07283	3.22479	0.744657	2.01572	1.38019
Pd630_LPD00176	UvrABC system protein A	10.5	2.06512	4.34814	3.20663	1.48931	1.00786	1.24859
2625288288	peptidylprolyl isomerase	10.5	4.13024	2.17407	3.15216	0.744657	2.01572	1.38019
2625292645	hydroxymethylbilane synthase	10.5	2.75349	3.62345	3.18847	0.744657	2.01572	1.38019
Pd630_LPD05057	hypothetical protein	10.5	2.75349	3.62345	3.18847	1.48931	1.00786	1.24859
2625291556	hypothetical protein	10.5	3.44187	2.17407	2.80797	2.97863	1.00786	1.99324
2625289615	hypothetical protein	10.5	3.44187	2.89876	3.17031	0.744657	2.01572	1.38019
2625289614	acyltransferase, WS/DGAT/MGAT	10.5	4.13024	2.17407	3.15216	1.48931	1.00786	1.24859
2625292793	phosphate acetyltransferase	10.5	1.37675	2.89876	2.13775	5.95726	1.00786	3.48256
2625289535	uracil phosphoribosyltransferase	10.5	2.75349	3.62345	3.18847	1.48931	1.00786	1.24859
2625293231	transcriptional regulator, TetR family	10.5	2.06512	2.17407	2.1196	5.95726	1.00786	3.48256
2625292005	hypothetical protein	10.5	2.75349	3.62345	3.18847	1.48931	1.00786	1.24859
2625293455	conserved hypothetical protein	10.5	3.44187	2.89876	3.17031	0.744657	2.01572	1.38019
2625289632	chromosome partitioning protein	10.5	2.75349	3.62345	3.18847	0.744657	2.01572	1.38019
Pd630_LPD01335	Vitamin B12 transport periplasmic protein BtuE	10.5	2.75349	3.62345	3.18847	0.744657	2.01572	1.38019
Pd630_LPD01656	hypothetical protein	10.5	3.44187	2.89876	3.17031	0.744657	2.01572	1.38019
2625288133	4-amino-4-deoxychorismate lyase	10.5	2.75349	3.62345	3.18847	1.48931	1.00786	1.24859
2625292901	glutaryl-CoA dehydrogenase	10.5	2.06512	3.62345	2.84429	2.97863	1.00786	1.99324
2625289661	NAD+ diphosphatase	10.5	4.13024	2.17407	3.15216	0.744657	2.01572	1.38019
2625293150	hypothetical protein	10.5	2.75349	2.89876	2.82613	2.97863	1.00786	1.99324
2625293037	Uncharacterized protein, contains GYD domain	10.5	3.44187	1.44938	2.44562	4.46794	1.00786	2.7379
2625289899	cob(I)yrinic acid a,c-diamide adenosyltransferase	10.5	3.44187	2.89876	3.17031	1.48931	1.00786	1.24859
2625292682	Lipoprotein-anchoring transpeptidase ErfK/SrfK	10.5	3.44187	2.89876	3.17031	1.48931	1.00786	1.24859
2625286951	GTP-binding protein	10.5	2.75349	3.62345	3.18847	1.48931	1.00786	1.24859
2625287931	hypothetical protein	10.5	2.75349	3.62345	3.18847	1.48931	1.00786	1.24859
2625289764	Glucose/arabinose dehydrogenase, beta-propeller fold	10.5	2.75349	3.62345	3.18847	0.744657	2.01572	1.38019
2625287547	Short C-terminal domain-containing protein	10.5	2.06512	4.34814	3.20663	0.744657	2.01572	1.38019
2625289659	Uncharacterized membrane protein	10.5	2.06512	3.62345	2.84429	2.97863	1.00786	1.99324
Pd630_LPD02683	hypothetical protein	10.5	2.75349	2.17407	2.46378	4.46794	1.00786	2.7379
2625287469	hypothetical protein	10.5	3.44187	2.89876	3.17031	1.48931	1.00786	1.24859
2625289153	Predicted PurR-regulated permease PerM	10.5	3.44187	2.89876	3.17031	0.744657	2.01572	1.38019
2625292037	1,4-alpha-glucan branching enzyme	10	2.06512	3.62345	2.84429	1.48931	2.01572	1.75252
2625292407	glycine hydroxymethyltransferase	10	2.75349	2.89876	2.82613	1.48931	2.01572	1.75252
2625292237	Uncharacterized conserved protein, DUF427 family	10	2.75349	2.17407	2.46378	1.48931	4.03145	2.76038
2625290754	TldD protein	10	2.06512	2.89876	2.48194	2.97863	2.01572	2.49718
2625287800	putative urate catabolism protein	10	2.75349	2.17407	2.46378	2.97863	2.01572	2.49718
2625291871	Uncharacterized conserved protein, circularly permuted ATPgrasp superfamily	10	1.37675	2.89876	2.13775	1.48931	6.04717	3.76824
2625291551	Glyoxylase, beta-lactamase superfamily II	10	2.06512	1.44938	1.75725	4.46794	4.03145	4.24969
2625290641	CBS domain-containing protein	10	2.75349	2.89876	2.82613	1.48931	2.01572	1.75252
2625289317	Predicted amidohydrolase	10	2.06512	2.17407	2.1196	2.97863	4.03145	3.50504
2625290624	Flavodoxin	10	2.75349	0.72469	1.73909	5.95726	2.01572	3.98649
2625290060	diaminopimelate epimerase	10	2.06512	2.89876	2.48194	2.97863	2.01572	2.49718
Pd630_LPD02986	Adenosylhomocysteinase	10	2.06512	2.17407	2.1196	2.97863	4.03145	3.50504
2625289423	LSU ribosomal protein L29P	10	1.37675	2.17407	1.77541	2.97863	6.04717	4.5129
2625293798	transcriptional regulator, LacI family	10	1.37675	2.17407	1.77541	2.97863	6.04717	4.5129
2625291666	cell division inhibitor SepF	10	3.44187	2.17407	2.80797	1.48931	2.01572	1.75252
2625289902	uroporphyrin-III C-methyltransferase / precorrin-2 dehydrogenase / sirohydrochlorin ferrochelatase	10	4.13024	2.17407	3.15216	0.744657	1.00786	0.876259
2625290617	protein of unknown function (DUF1876)	10	4.13024	1.44938	2.78981	1.48931	2.01572	1.75252
2625288485	Nucleotide-binding universal stress protein, UspA family	10	2.75349	2.17407	2.46378	1.48931	4.03145	2.76038
2625291580	response regulator receiver and ANTAR domain protein	10	4.13024	2.17407	3.15216	0.744657	1.00786	0.876259
2625291968	Predicted dithiol-disulfide isomerase, DsbA family	10	3.44187	2.89876	3.17031	0.744657	1.00786	0.876259
2625287477	DNA polymerase-3 subunit gamma/tau	10	2.06512	2.17407	2.1196	2.97863	4.03145	3.50504
2625292966	6-phosphogluconate dehydratase	10	2.06512	4.34814	3.20663	0.744657	1.00786	0.876259
2625292565	phospholipid/cholesterol/gamma-HCH transport system ATP-binding protein	10	2.75349	2.89876	2.82613	1.48931	2.01572	1.75252
Pd630_LPD04556	NAD-dependent alcohol dehydrogenase	10	2.75349	2.17407	2.46378	2.97863	2.01572	2.49718
2625291553	DNA helicase IV	10	2.06512	2.17407	2.1196	4.46794	2.01572	3.24183
2625289055	hypothetical protein	10	2.06512	2.17407	2.1196	1.48931	6.04717	3.76824
2625292779	hydroxymethylpyrimidine/phosphomethylpyrimidine kinase	10	2.06512	3.62345	2.84429	1.48931	2.01572	1.75252
2625288861	hypothetical protein	10	2.06512	2.17407	2.1196	2.97863	4.03145	3.50504
2625291937	monosaccharide ABC transporter substrate-binding protein, CUT2 family	10	3.44187	2.17407	2.80797	1.48931	2.01572	1.75252
2625288934	NAD(P)H-binding	10	3.44187	2.89876	3.17031	0.744657	1.00786	0.876259
2625287298	serine protease SohB	10	2.75349	2.89876	2.82613	1.48931	2.01572	1.75252
Pd630_LPD03630	Pyruvate kinase	10	2.06512	2.89876	2.48194	1.48931	4.03145	2.76038
2625291472	dihydroorotate oxidase A	10	1.37675	2.89876	2.13775	2.97863	4.03145	3.50504
2625287318	hypothetical protein	10	2.06512	2.17407	2.1196	2.97863	4.03145	3.50504
Pd630_LPD04821	Putative S-adenosyl-L-methionine-dependent methyltransferase	10	3.44187	2.89876	3.17031	0.744657	1.00786	0.876259
2625292666	Putative sensory transduction regulator	10	2.06512	1.44938	1.75725	4.46794	4.03145	4.24969
2625288129	Protein of unknown function (DUF3073)	10	2.06512	2.17407	2.1196	4.46794	2.01572	3.24183
2625291920	iron complex transport system substrate-binding protein	10	2.06512	3.62345	2.84429	1.48931	2.01572	1.75252
2625287005	lysyl-tRNA synthetase, class II	10	2.75349	2.17407	2.46378	2.97863	2.01572	2.49718
2625286922	hypothetical protein	10	1.37675	2.89876	2.13775	2.97863	4.03145	3.50504
2625289454	phosphoglucosamine mutase	10	3.44187	2.17407	2.80797	1.48931	2.01572	1.75252
2625292914	protein of unknown function (DUF4178)	10	1.37675	3.62345	2.5001	1.48931	4.03145	2.76038
2625288967	hypothetical protein	10	2.06512	2.17407	2.1196	2.97863	4.03145	3.50504
2625289369	hypothetical protein	10	3.44187	0.72469	2.08328	2.97863	4.03145	3.50504
2625289527	succinate dehydrogenase / fumarate reductase membrane anchor subunit	10	2.06512	2.89876	2.48194	2.97863	2.01572	2.49718
2625288761	regulatory protein, luxR family	10	2.75349	3.62345	3.18847	0.744657	1.00786	0.876259
Pd630_LPD05730	hypothetical protein	10	2.75349	2.17407	2.46378	2.97863	2.01572	2.49718
Pd630_LPD04130	hypothetical protein	10	3.44187	2.89876	3.17031	0.744657	1.00786	0.876259
2625288248	diacylglycerol O-acyltransferase / trehalose O-mycolyltransferase	10	2.75349	2.17407	2.46378	1.48931	4.03145	2.76038
2625287441	Ferredoxin-NADP reductase	10	3.44187	2.17407	2.80797	1.48931	2.01572	1.75252
2625292917	iron complex transport system substrate-binding protein	10	4.13024	2.17407	3.15216	0.744657	1.00786	0.876259
2625288406	carbohydrate ABC transporter substrate-binding protein, CUT1 family	10	2.06512	4.34814	3.20663	0.744657	1.00786	0.876259
Pd630_LPD03959	Protein p60	10	2.75349	3.62345	3.18847	0.744657	1.00786	0.876259
2625294033	peptidoglycan glycosyltransferase	10	4.81861	0.72469	2.77165	1.48931	2.01572	1.75252
2625292982	benzoate 1,2-dioxygenase, alpha subunit	10	0.344187	0.362345	0.353266	8.93589	6.04717	7.49153
2625291803	Secretory lipase	10	2.75349	2.89876	2.82613	1.48931	2.01572	1.75252
Pd630_LPD00458	hypothetical protein	10	3.44187	2.89876	3.17031	0.744657	1.00786	0.876259
2625294214	protein of unknown function (DUF4185)	10	3.44187	2.89876	3.17031	0.744657	1.00786	0.876259
Pd630_LPD05295	hypothetical protein	10	4.13024	2.17407	3.15216	0.744657	1.00786	0.876259
Pd630_LPD01741	hypothetical protein	10	4.13024	2.17407	3.15216	0.744657	1.00786	0.876259
2625290355	enoyl-CoA hydratase	9.5	2.06512	2.89876	2.48194	2.97863	1.00786	1.99324
2625292432	homodimeric dihydroxyacetone kinase	9.5	2.06512	2.17407	2.1196	4.46794	1.00786	2.7379
Pd630_LPD02120	Fructose-bisphosphate aldolase	9.5	2.75349	2.89876	2.82613	1.48931	1.00786	1.24859
2625289459	yjeF C-terminal region, hydroxyethylthiazole kinase-related/yjeF N-terminal region	9.5	3.44187	2.17407	2.80797	1.48931	1.00786	1.24859
2625289029	diguanylate cyclase/phosphodiesterase with GAF sensor	9.5	2.75349	2.89876	2.82613	1.48931	1.00786	1.24859
2625290462	glucose-6-phosphate dehydrogenase assembly protein OpcA	9.5	0.688373	3.62345	2.15591	4.46794	1.00786	2.7379
Pd630_LPD04928	Proteasome subunit beta	9.5	2.75349	2.89876	2.82613	1.48931	1.00786	1.24859
2625289393	aldehyde dehydrogenase (NAD+)	9.5	2.75349	2.89876	2.82613	1.48931	1.00786	1.24859
2625293946	CHAD domain-containing protein	9.5	3.44187	2.17407	2.80797	1.48931	1.00786	1.24859
2625288497	beta-ketoacyl ACP synthase	9.5	2.75349	2.89876	2.82613	1.48931	1.00786	1.24859
2625289617	Fatty acid desaturase	9.5	2.06512	3.62345	2.84429	1.48931	1.00786	1.24859
Pd630_LPD05549	Putative sterigmatocystin biosynthesis fatty acid synthase subunit alpha	9.5	1.37675	4.34814	2.86244	0.744657	2.01572	1.38019
2625292194	Diacylglycerol O-acyltransferase	9.5	2.75349	2.89876	2.82613	1.48931	1.00786	1.24859
2625288121	aspartyl aminopeptidase	9.5	2.75349	2.17407	2.46378	2.97863	1.00786	1.99324
2625291690	5,10-methylenetetrahydrofolate reductase (NAD(P))	9.5	3.44187	2.17407	2.80797	0.744657	2.01572	1.38019
2625288854	hypothetical protein	9.5	4.13024	1.44938	2.78981	0.744657	2.01572	1.38019
2625292191	ABC-type nitrate/sulfonate/bicarbonate transport system, substrate-binding protein	9.5	2.75349	2.89876	2.82613	1.48931	1.00786	1.24859
2625289908	putative tricarboxylic transport membrane protein	9.5	3.44187	2.17407	2.80797	1.48931	1.00786	1.24859
2625292403	Formiminotetrahydrofolate cyclodeaminase	9.5	2.75349	2.89876	2.82613	1.48931	1.00786	1.24859
2625294234	chromosome partitioning protein	9.5	2.75349	2.89876	2.82613	0.744657	2.01572	1.38019
2625293326	acetyl-CoA C-acetyltransferase	9.5	2.75349	2.89876	2.82613	1.48931	1.00786	1.24859
2625291507	23S rRNA pseudouridine2605 synthase	9.5	2.06512	1.44938	1.75725	0.744657	8.06289	4.40377
2625289117	Uncharacterized membrane protein, YccA/Bax inhibitor family	9.5	4.13024	1.44938	2.78981	0.744657	2.01572	1.38019
Pd630_LPD06367	putative leucine aminopeptidase	9.5	3.44187	2.17407	2.80797	1.48931	1.00786	1.24859
2625295372	hypothetical protein	9.5	3.44187	2.17407	2.80797	0.744657	2.01572	1.38019
2625290440	Lipase (class 2)	9.5	3.44187	2.17407	2.80797	1.48931	1.00786	1.24859
Pd630_LPD04548	Catalase	9	0.688373	3.62345	2.15591	1.48931	4.03145	2.76038
Pd630_LPD04147	Linear gramicidin synthase subunit C	9	0.688373	5.07283	2.8806	0.744657	1.00786	0.876259
Pd630_LPD05975	sarcosine dehydrogenase	9	2.75349	2.17407	2.46378	1.48931	2.01572	1.75252
2625288868	Uncharacterized protein, contains von Willebrand factor type A (vWA) domain	9	2.75349	2.89876	2.82613	0.744657	1.00786	0.876259
2625288950	cold-shock DNA-binding protein family	9	2.06512	0.72469	1.39491	4.46794	4.03145	4.24969
Pd630_LPD03979	putative methylmalonyl-CoA mutase small subunit	9	2.75349	2.17407	2.46378	1.48931	2.01572	1.75252
2625291804	dGTPase	9	2.75349	2.89876	2.82613	0.744657	1.00786	0.876259
Pd630_LPD05964	Choline dehydrogenase	9	2.75349	2.89876	2.82613	0.744657	1.00786	0.876259
2625287109	Catechol 2,3-dioxygenase	9	2.06512	2.17407	2.1196	2.97863	2.01572	2.49718
2625289322	maltokinase	9	2.06512	2.89876	2.48194	1.48931	2.01572	1.75252
2625292167	pyruvate dehydrogenase E1 component beta subunit	9	3.44187	1.44938	2.44562	1.48931	2.01572	1.75252
2625291529	Uncharacterized conserved protein YbaR, Trm112 family	9	2.06512	2.17407	2.1196	2.97863	2.01572	2.49718
2625290455	hypothetical protein	9	2.06512	3.62345	2.84429	0.744657	1.00786	0.876259
2625292840	formate-dependent phosphoribosylglycinamide formyltransferase	9	2.75349	2.17407	2.46378	1.48931	2.01572	1.75252
2625292006	oligoribonuclease	9	2.06512	2.17407	2.1196	2.97863	2.01572	2.49718
2625289136	hypothetical protein	9	1.37675	0.72469	1.05072	4.46794	6.04717	5.25756
2625288300	acetyl-CoA carboxylase carboxyl transferase subunit beta	9	1.37675	2.89876	2.13775	2.97863	2.01572	2.49718
2625289532	hypothetical protein	9	1.37675	2.17407	1.77541	2.97863	4.03145	3.50504
Pd630_LPD05713	Acyl-CoA dehydrogenase family member 10	9	2.75349	2.89876	2.82613	0.744657	1.00786	0.876259
2625291956	4-hydroxyphenylpyruvate dioxygenase	9	2.06512	2.89876	2.48194	1.48931	2.01572	1.75252
2625287743	23S rRNA (guanosine2251-2'-O)-methyltransferase	9	1.37675	3.62345	2.5001	1.48931	2.01572	1.75252
2625287270	hypothetical protein	9	0.688373	2.17407	1.43122	4.46794	4.03145	4.24969
2625292967	glucose-6-phosphate 1-dehydrogenase	9	2.06512	2.17407	2.1196	2.97863	2.01572	2.49718
2625290385	cyclopropane-fatty-acyl-phospholipid synthase	9	2.06512	2.17407	2.1196	2.97863	2.01572	2.49718
Pd630_LPD05334	Potassium-transporting ATPase B chain	9	1.37675	3.62345	2.5001	1.48931	2.01572	1.75252
Pd630_LPD04838	Isocitrate dehydrogenase [NADP]	9	2.06512	2.89876	2.48194	1.48931	2.01572	1.75252
Pd630_LPD05161	Putative nitroreductase	9	2.06512	2.89876	2.48194	1.48931	2.01572	1.75252
2625289616	Ferredoxin-NADP reductase	9	2.75349	2.17407	2.46378	1.48931	2.01572	1.75252
2625292224	6,7-dimethyl-8-ribityllumazine synthase	9	2.75349	2.17407	2.46378	1.48931	2.01572	1.75252
2625287688	dihydropteroate synthase	9	1.37675	2.17407	1.77541	2.97863	4.03145	3.50504
2625291461	conserved hypothetical protein	9	2.75349	2.89876	2.82613	0.744657	1.00786	0.876259
2625292714	serine/threonine-protein kinase RsbW	9	2.06512	2.89876	2.48194	1.48931	2.01572	1.75252
2625292799	coenzyme F420-dependent glucose-6-phosphate dehydrogenase	9	2.75349	1.44938	2.10144	2.97863	2.01572	2.49718
2625288114	phosphoribosylformylglycinamidine synthase subunit I	9	1.37675	1.44938	1.41306	2.97863	6.04717	4.5129
2625292357	Short-chain dehydrogenase	9	2.06512	2.89876	2.48194	1.48931	2.01572	1.75252
2625286694	glucose-6-phosphate isomerase	9	1.37675	2.17407	1.77541	2.97863	4.03145	3.50504
2625292936	NADPH2:quinone reductase	9	2.75349	2.89876	2.82613	0.744657	1.00786	0.876259
2625291036	hypothetical protein	9	4.13024	1.44938	2.78981	0.744657	1.00786	0.876259
2625291399	transcriptional regulator, IclR family	9	2.75349	2.17407	2.46378	1.48931	2.01572	1.75252
2625291728	Protein of unknown function (DUF3043)	9	1.37675	2.17407	1.77541	2.97863	4.03145	3.50504
2625288929	Protein of unknown function (DUF2505)	9	1.37675	1.44938	1.41306	4.46794	4.03145	4.24969
2625293161	Anti-sigma-K factor RskA	9	2.75349	2.89876	2.82613	0.744657	1.00786	0.876259
2625292397	Rieske 2Fe-2S family protein	9	0.688373	2.17407	1.43122	5.95726	2.01572	3.98649
2625292703	Uncharacterized membrane-anchored protein YjiN, DUF445 family	9	1.37675	4.34814	2.86244	0.744657	1.00786	0.876259
2625293752	Protein of unknown function DUF262	9	1.37675	2.89876	2.13775	2.97863	2.01572	2.49718
2625286972	cell elongation-specific peptidoglycan D,D-transpeptidase	9	2.06512	3.62345	2.84429	0.744657	1.00786	0.876259
2625292025	molybdopterin synthase subunit MoaD	9	2.06512	3.62345	2.84429	0.744657	1.00786	0.876259
Pd630_LPD03389	Glutamate-binding protein	9	2.75349	2.17407	2.46378	1.48931	2.01572	1.75252
2625289148	4-hydroxy-3-methylbut-2-enyl diphosphate reductase	9	2.75349	1.44938	2.10144	1.48931	4.03145	2.76038
2625295537	transcriptional regulator, TetR family	9	1.37675	0.72469	1.05072	5.95726	4.03145	4.99435
2625290220	hypothetical protein	9	3.44187	2.17407	2.80797	0.744657	1.00786	0.876259
2625289371	fatty-acyl-CoA synthase	9	1.37675	2.17407	1.77541	4.46794	2.01572	3.24183
2625287591	hypothetical protein	9	2.06512	2.89876	2.48194	1.48931	2.01572	1.75252
2625287347	arabinosyltransferase C	9	2.75349	2.17407	2.46378	1.48931	2.01572	1.75252
2625292905	Enoyl-CoA hydratase/carnithine racemase	9	2.06512	1.44938	1.75725	4.46794	2.01572	3.24183
Pd630_LPD03457	hypothetical protein	9	2.75349	2.89876	2.82613	0.744657	1.00786	0.876259
2625291700	1-acyl-sn-glycerol-3-phosphate acyltransferase	9	2.75349	2.17407	2.46378	1.48931	2.01572	1.75252
2625289319	hypothetical protein	9	2.06512	1.44938	1.75725	4.46794	2.01572	3.24183
2625289641	transcriptional regulator, TetR family	9	1.37675	1.44938	1.41306	4.46794	4.03145	4.24969
2625287987	Mce-associated membrane protein	9	3.44187	2.17407	2.80797	0.744657	1.00786	0.876259
2625289756	aspartyl/glutamyl-tRNA(Asn/Gln) amidotransferase subunit C	9	2.75349	2.89876	2.82613	0.744657	1.00786	0.876259
2625290084	LysR substrate binding domain-containing protein	9	2.75349	2.89876	2.82613	0.744657	1.00786	0.876259
2625290074	ATP-dependent helicase HrpA	9	0.688373	1.44938	1.06888	7.44657	2.01572	4.73115
2625288891	Uncharacterized conserved protein, DUF305 family	9	4.13024	1.44938	2.78981	0.744657	1.00786	0.876259
2625293027	protein SanA, affects membrane permeability for vancomycin	9	3.44187	2.17407	2.80797	0.744657	1.00786	0.876259
2625290668	Cupredoxin-like domain-containing protein	9	2.06512	2.89876	2.48194	1.48931	2.01572	1.75252
2625294628	superoxide dismutase, Cu-Zn family	9	2.75349	2.89876	2.82613	0.744657	1.00786	0.876259
2625292838	hypothetical protein	9	3.44187	2.17407	2.80797	0.744657	1.00786	0.876259
2625287588	iron complex transport system substrate-binding protein	9	2.75349	2.89876	2.82613	0.744657	1.00786	0.876259
Pd630_LPD02180	Uncharacterized protein YqiI	9	3.44187	2.17407	2.80797	0.744657	1.00786	0.876259
2625292269	Part of AAA domain-containing protein	9	2.06512	3.62345	2.84429	0.744657	1.00786	0.876259
2625289717	heat shock protein HslJ	9	2.06512	3.62345	2.84429	0.744657	1.00786	0.876259
2625288722	polymer biosynthesis protein, WecB/TagA/CpsF family	9	2.75349	2.89876	2.82613	0.744657	1.00786	0.876259
2625286726	LGFP repeat-containing protein	9	2.75349	2.89876	2.82613	0.744657	1.00786	0.876259
2625291598	anthranilate synthase component 1	8.5	2.75349	2.17407	2.46378	0.744657	2.01572	1.38019
2625290053	glutamate transport system ATP-binding protein	8.5	2.06512	2.89876	2.48194	1.48931	1.00786	1.24859
2625287598	Glyoxylase, beta-lactamase superfamily II	8.5	4.13024	0.72469	2.42747	1.48931	1.00786	1.24859
2625290017	alcohol dehydrogenase	8.5	2.06512	2.89876	2.48194	0.744657	2.01572	1.38019
2625291077	deazaflavin-dependent oxidoreductase, nitroreductase family	8.5	2.75349	0.72469	1.73909	4.46794	1.00786	2.7379
Pd630_LPD00624	Biotin carboxylase 1	8.5	2.75349	2.17407	2.46378	0.744657	2.01572	1.38019
2625288130	asparaginase	8.5	2.06512	2.89876	2.48194	1.48931	1.00786	1.24859
2625291783	Protein of unknown function (DUF3052)	8.5	2.75349	1.44938	2.10144	2.97863	1.00786	1.99324
2625288765	Dynamin family protein	8.5	2.75349	2.17407	2.46378	0.744657	2.01572	1.38019
2625288132	hypothetical protein	8.5	2.75349	2.17407	2.46378	0.744657	2.01572	1.38019
2625288348	PPOX class probable F420-dependent enzyme	8.5	2.75349	2.17407	2.46378	0.744657	2.01572	1.38019
2625290073	transcriptional repressor NrdR	8.5	1.37675	2.89876	2.13775	2.97863	1.00786	1.99324
2625291632	succinate dehydrogenase / fumarate reductase flavoprotein subunit	8.5	2.06512	2.17407	2.1196	2.97863	1.00786	1.99324
Pd630_LPD03926	Triosephosphate isomerase	8.5	2.06512	2.89876	2.48194	0.744657	2.01572	1.38019
2625292190	thiaminase /4-amino-5-aminomethyl-2-methylpyrimidine deaminase	8.5	0.344187	1.44938	0.896784	5.95726	4.03145	4.99435
2625288847	chorismate mutase	8.5	1.37675	3.62345	2.5001	0.744657	2.01572	1.38019
2625289295	ABC-2 type transport system ATP-binding protein	8.5	2.06512	2.89876	2.48194	1.48931	1.00786	1.24859
2625289744	2-polyprenyl-6-hydroxyphenyl methylase / 3-demethylubiquinone-9 3-methyltransferase	8.5	2.75349	1.44938	2.10144	2.97863	1.00786	1.99324
2625293097	aldehyde dehydrogenase (NAD+)	8.5	2.06512	2.89876	2.48194	0.744657	2.01572	1.38019
2625289818	Imidazolonepropionase	8.5	2.75349	2.17407	2.46378	0.744657	2.01572	1.38019
2625289654	triacylglycerol lipase	8.5	1.37675	2.89876	2.13775	2.97863	1.00786	1.99324
2625292562	virulence factor Mce family protein	8.5	2.75349	2.17407	2.46378	0.744657	2.01572	1.38019
2625289827	signal peptidase I Serine peptidase. MEROPS family S26A	8.5	1.37675	2.89876	2.13775	0.744657	4.03145	2.38805
Pd630_LPD04530	hypothetical protein	8.5	2.75349	2.17407	2.46378	0.744657	2.01572	1.38019
Pd630_LPD07193	hypothetical protein	8.5	2.06512	2.89876	2.48194	1.48931	1.00786	1.24859
Pd630_LPD00472	hypothetical protein	8.5	3.44187	0.72469	2.08328	0.744657	4.03145	2.38805
2625293195	ABC-2 type transport system ATP-binding protein	8.5	2.75349	2.17407	2.46378	1.48931	1.00786	1.24859
Pd630_LPD00056	hypothetical protein	8.5	2.75349	1.44938	2.10144	2.97863	1.00786	1.99324
XXX_2625292996	non-ribosomal peptide synthase domain TIGR01720/amino acid adenylation domain-containing protein	8.5	4.81861	0.362345	2.59048	0.744657	1.00786	0.876259
Pd630_LPD03773	hypothetical protein	8	2.06512	2.89876	2.48194	0.744657	1.00786	0.876259
2625286793	coenzyme F420-dependent glucose-6-phosphate dehydrogenase	8	2.06512	2.17407	2.1196	1.48931	2.01572	1.75252
2625292654	pyrroline-5-carboxylate reductase	8	1.37675	2.17407	1.77541	1.48931	4.03145	2.76038
2625288148	mycothiol synthase	8	1.37675	2.17407	1.77541	2.97863	2.01572	2.49718
2625291906	dihydrofolate synthase / folylpolyglutamate synthase	8	2.75349	0.72469	1.73909	2.97863	2.01572	2.49718
2625287857	amidase	8	2.06512	2.17407	2.1196	1.48931	2.01572	1.75252
2625290178	Holliday junction DNA helicase subunit RuvA	8	3.44187	1.44938	2.44562	0.744657	1.00786	0.876259
2625289610	sigma 54 modulation protein /SSU ribosomal protein S30P	8	2.06512	2.17407	2.1196	1.48931	2.01572	1.75252
2625291535	acetylornithine aminotransferase	8	1.37675	1.44938	1.41306	4.46794	2.01572	3.24183
Pd630_LPD01337	UPF0173 protein	8	2.75349	2.17407	2.46378	0.744657	1.00786	0.876259
2625291571	thioredoxin	8	2.06512	2.17407	2.1196	1.48931	2.01572	1.75252
2625289892	hypothetical protein	8	0.688373	3.62345	2.15591	1.48931	2.01572	1.75252
2625289531	adenosine deaminase	8	1.37675	1.44938	1.41306	2.97863	4.03145	3.50504
2625291546	hypothetical protein	8	1.37675	1.44938	1.41306	4.46794	2.01572	3.24183
2625287776	ABC-2 type transport system ATP-binding protein	8	2.75349	2.17407	2.46378	0.744657	1.00786	0.876259
2625291990	non-heme chloroperoxidase	8	2.75349	2.17407	2.46378	0.744657	1.00786	0.876259
2625289585	TIGR03089 family protein	8	2.06512	2.89876	2.48194	0.744657	1.00786	0.876259
2625292649	HAD-superfamily subfamily IB hydrolase, TIGR01490	8	0.688373	2.89876	1.79357	2.97863	2.01572	2.49718
2625289003	transcriptional regulator, TetR family	8	1.37675	1.44938	1.41306	4.46794	2.01572	3.24183
2625292988	2-oxoglutarate ferredoxin oxidoreductase subunit alpha	8	1.37675	2.17407	1.77541	1.48931	4.03145	2.76038
2625293644	Protein of unknown function (DUF664)	8	2.75349	2.17407	2.46378	0.744657	1.00786	0.876259
2625291436	ATP phosphoribosyltransferase	8	3.44187	1.44938	2.44562	0.744657	1.00786	0.876259
2625288795	orotate phosphoribosyltransferase	8	1.37675	2.89876	2.13775	1.48931	2.01572	1.75252
2625288892	SSU ribosomal protein S18P	8	2.06512	0.72469	1.39491	2.97863	4.03145	3.50504
2625293546	Uncharacterized conserved protein YndB, AHSA1/START domain	8	0.688373	2.17407	1.43122	2.97863	4.03145	3.50504
2625289926	ribosome maturation factor RimP	8	1.37675	0.72469	1.05072	4.46794	4.03145	4.24969
2625293018	hypothetical protein	8	2.75349	2.17407	2.46378	0.744657	1.00786	0.876259
2625292995	glycerol-3-phosphate dehydrogenase (NAD(P)+)	8	2.06512	2.89876	2.48194	0.744657	1.00786	0.876259
Pd630_LPD00037	hypothetical protein	8	2.75349	2.17407	2.46378	0.744657	1.00786	0.876259
2625292665	Acyl-CoA synthetase (AMP-forming)/AMP-acid ligase II	8	1.37675	2.17407	1.77541	2.97863	2.01572	2.49718
2625287463	TIGR03086 family protein	8	2.06512	1.44938	1.75725	2.97863	2.01572	2.49718
2625290450	6,7-dimethyl-8-ribityllumazine synthase	8	1.37675	2.17407	1.77541	2.97863	2.01572	2.49718
2625290112	deoxyuridine 5'-triphosphate nucleotidohydrolase	8	2.06512	2.17407	2.1196	1.48931	2.01572	1.75252
2625290085	hypothetical protein	8	2.06512	2.89876	2.48194	0.744657	1.00786	0.876259
2625290944	Rho termination factor, N-terminal domain	8	2.06512	2.17407	2.1196	1.48931	2.01572	1.75252
2625292627	Broad specificity phosphatase PhoE	8	2.06512	2.89876	2.48194	0.744657	1.00786	0.876259
2625287687	GTP cyclohydrolase I	8	2.06512	1.44938	1.75725	2.97863	2.01572	2.49718
Pd630_LPD03995	6-phosphogluconate dehydrogenase, decarboxylating 2	8	2.06512	2.89876	2.48194	0.744657	1.00786	0.876259
2625292098	NADPH2:quinone reductase	8	2.06512	2.89876	2.48194	0.744657	1.00786	0.876259
2625287940	Methyltransferase domain-containing protein	8	2.06512	2.17407	2.1196	1.48931	2.01572	1.75252
2625289509	Rhodanese-related sulfurtransferase	8	2.06512	1.44938	1.75725	2.97863	2.01572	2.49718
2625289897	ElaA protein	8	1.37675	1.44938	1.41306	2.97863	4.03145	3.50504
2625291946	myo-inositol catabolism protein IolH	8	1.37675	1.44938	1.41306	2.97863	4.03145	3.50504
2625290737	dolichol-phosphate mannosyltransferase	8	0.688373	1.44938	1.06888	5.95726	2.01572	3.98649
2625292851	GAF domain-containing protein	8	1.37675	1.44938	1.41306	4.46794	2.01572	3.24183
2625288793	hypothetical protein	8	0.688373	0.72469	0.706532	4.46794	6.04717	5.25756
2625290512	LAO/AO transport system kinase	8	2.06512	2.89876	2.48194	0.744657	1.00786	0.876259
Pd630_LPD03147	hypothetical protein	8	2.06512	2.89876	2.48194	0.744657	1.00786	0.876259
2625292955	lysophospholipase	8	2.75349	1.44938	2.10144	1.48931	2.01572	1.75252
2625295619	2,4-dichlorophenol 6-monooxygenase	8	1.37675	2.17407	1.77541	2.97863	2.01572	2.49718
2625289234	fatty acid CoA ligase FadD36	8	0.688373	2.17407	1.43122	2.97863	4.03145	3.50504
Pd630_LPD03929	6-phosphogluconolactonase	8	2.75349	2.17407	2.46378	0.744657	1.00786	0.876259
Pd630_LPD02175	hypothetical protein	8	2.06512	2.17407	2.1196	1.48931	2.01572	1.75252
2625289451	ornithine--oxo-acid transaminase	8	2.06512	1.44938	1.75725	2.97863	2.01572	2.49718
2625289138	PhoH-like ATPase	8	2.75349	2.17407	2.46378	0.744657	1.00786	0.876259
2625287828	alcohol dehydrogenase	8	3.44187	1.44938	2.44562	0.744657	1.00786	0.876259
2625287471	DNA-binding transcriptional regulator, MocR family, contains an aminotransferase domain	8	1.37675	2.89876	2.13775	1.48931	2.01572	1.75252
2625289790	D-alanine-D-alanine ligase	8	2.06512	1.44938	1.75725	1.48931	4.03145	2.76038
2625292659	exopolyphosphatase / guanosine-5'-triphosphate,3'-diphosphate pyrophosphatase	8	1.37675	1.44938	1.41306	2.97863	4.03145	3.50504
2625289607	two-component system, OmpR family, sensor histidine kinase MtrB	8	3.44187	1.44938	2.44562	0.744657	1.00786	0.876259
2625290190	hypothetical protein	8	2.06512	2.89876	2.48194	0.744657	1.00786	0.876259
2625289213	ABC-type transport system, substrate-binding protein	8	2.06512	2.89876	2.48194	0.744657	1.00786	0.876259
Pd630_LPD03145	Aspartyl/glutamyl-tRNA(Asn/Gln) amidotransferase	8	1.37675	2.17407	1.77541	2.97863	2.01572	2.49718
2625291564	amino acid ABC transporter membrane protein, PAAT family	8	1.37675	2.17407	1.77541	2.97863	2.01572	2.49718
2625289608	Sporulation and spore germination	8	2.75349	2.17407	2.46378	0.744657	1.00786	0.876259
2625290188	hydroxyacylglutathione hydrolase	8	2.75349	2.17407	2.46378	0.744657	1.00786	0.876259
2625289563	protein of unknown function (DUF1707)	8	2.06512	2.17407	2.1196	1.48931	2.01572	1.75252
2625289354	mycofactocin radical SAM maturase	8	2.06512	2.17407	2.1196	1.48931	2.01572	1.75252
2625289439	bacterial translation initiation factor 1 (bIF-1)	8	1.37675	2.17407	1.77541	2.97863	2.01572	2.49718
Pd630_LPD07194	hypothetical protein	8	2.06512	1.44938	1.75725	2.97863	2.01572	2.49718
2625294464	Lsr2 protein	8	1.37675	1.44938	1.41306	2.97863	4.03145	3.50504
2625292923	putative drug exporter of the RND superfamily	8	2.06512	2.89876	2.48194	0.744657	1.00786	0.876259
2625291866	PemK-like, MazF-like toxin of type II toxin-antitoxin system	8	2.06512	2.89876	2.48194	0.744657	1.00786	0.876259
2625292668	non-heme chloroperoxidase	8	1.37675	2.17407	1.77541	2.97863	2.01572	2.49718
2625289338	MoxR-like ATPase	8	2.06512	1.44938	1.75725	2.97863	2.01572	2.49718
Pd630_LPD06563	Phosphogluconate dehydratase	8	2.06512	2.89876	2.48194	0.744657	1.00786	0.876259
2625292581	Heat shock protein. Metallo peptidase. MEROPS family M48B	8	2.06512	2.89876	2.48194	0.744657	1.00786	0.876259
2625289573	Acyl-CoA carboxylase epsilon subunit	8	2.06512	1.44938	1.75725	2.97863	2.01572	2.49718
2625290144	chlorite dismutase	8	1.37675	1.44938	1.41306	2.97863	4.03145	3.50504
2625287346	arabinosyltransferase B	8	1.37675	1.44938	1.41306	2.97863	4.03145	3.50504
2625289575	BirA family transcriptional regulator, biotin operon repressor / biotin-[acetyl-CoA-carboxylase] ligase	8	2.75349	1.44938	2.10144	1.48931	2.01572	1.75252
2625287692	hypothetical protein	8	2.06512	2.17407	2.1196	1.48931	2.01572	1.75252
2625287404	S-formylglutathione hydrolase FrmB	8	2.06512	2.17407	2.1196	1.48931	2.01572	1.75252
2625289461	Pimeloyl-ACP methyl ester carboxylesterase	8	2.75349	2.17407	2.46378	0.744657	1.00786	0.876259
Pd630_LPD03524	putative lipoprotein	8	2.06512	2.89876	2.48194	0.744657	1.00786	0.876259
2625292624	cytochrome c biogenesis protein	8	3.44187	1.44938	2.44562	0.744657	1.00786	0.876259
2625292626	Thiol-disulfide isomerase or thioredoxin	8	2.06512	2.89876	2.48194	0.744657	1.00786	0.876259
2625291786	DNA-binding transcriptional regulator, PucR family	8	2.75349	2.17407	2.46378	0.744657	1.00786	0.876259
2625291457	TIGR02680 family protein	8	1.37675	2.89876	2.13775	1.48931	2.01572	1.75252
2625294004	hypothetical protein	8	2.75349	2.17407	2.46378	0.744657	1.00786	0.876259
2625291739	lipoyl(octanoyl) transferase	8	2.75349	1.44938	2.10144	1.48931	2.01572	1.75252
2625290313	iron(III) transport system substrate-binding protein	8	2.06512	2.17407	2.1196	1.48931	2.01572	1.75252
2625292301	hypothetical protein	8	1.37675	1.44938	1.41306	2.97863	4.03145	3.50504
2625294630	hypothetical protein	8	2.75349	2.17407	2.46378	0.744657	1.00786	0.876259
2625288126	cyclopropane-fatty-acyl-phospholipid synthase	8	2.75349	2.17407	2.46378	0.744657	1.00786	0.876259
2625288725	UDPglucose 6-dehydrogenase	8	1.37675	1.44938	1.41306	2.97863	4.03145	3.50504
2625294290	serine/threonine protein kinase and signal transduction histidine kinase with GAF sensor	8	2.06512	2.89876	2.48194	0.744657	1.00786	0.876259
Pd630_LPD03197	Uncharacterized protein	8	2.75349	2.17407	2.46378	0.744657	1.00786	0.876259
2625291688	hypothetical protein	8	2.06512	2.89876	2.48194	0.744657	1.00786	0.876259
2625288760	hypothetical protein	8	2.75349	2.17407	2.46378	0.744657	1.00786	0.876259
2625290491	Ca-activated chloride channel family protein	8	3.44187	1.44938	2.44562	0.744657	1.00786	0.876259
Pd630_LPD05207	putative serine/threonine-protein kinase pknL	8	2.75349	2.17407	2.46378	0.744657	1.00786	0.876259
2625287306	transcriptional attenuator, LytR family	8	2.06512	2.89876	2.48194	0.744657	1.00786	0.876259
Pd630_LPD04985	Uncharacterized protein	8	3.44187	1.44938	2.44562	0.744657	1.00786	0.876259
2625288184	hypothetical protein	8	3.44187	1.44938	2.44562	0.744657	1.00786	0.876259
Pd630_LPD05823	hypothetical protein	7.5	1.37675	2.89876	2.13775	1.48931	1.00786	1.24859
2625291462	probable phosphomutase, MSMEG_4193 family	7.5	2.75349	1.44938	2.10144	0.744657	2.01572	1.38019
2625292998	aconitase	7.5	1.37675	2.89876	2.13775	1.48931	1.00786	1.24859
2625293038	probable F420-dependent oxidoreductase, MSMEG_4141 family	7.5	3.44187	0.72469	2.08328	1.48931	1.00786	1.24859
2625288910	UTP--glucose-1-phosphate uridylyltransferase	7.5	2.06512	2.17407	2.1196	0.744657	2.01572	1.38019
2625289130	mycothiol S-conjugate amidase	7.5	2.06512	1.44938	1.75725	2.97863	1.00786	1.99324
2625289256	Predicted O-methyltransferase YrrM	7.5	2.75349	1.44938	2.10144	0.744657	2.01572	1.38019
2625289644	TIGR02569 family protein	7.5	2.06512	1.44938	1.75725	2.97863	1.00786	1.99324
Pd630_LPD03928	Phosphoenolpyruvate carboxylase	7.5	1.37675	2.89876	2.13775	1.48931	1.00786	1.24859
2625289556	Acyl-CoA dehydrogenase	7.5	1.37675	2.89876	2.13775	1.48931	1.00786	1.24859
2625291584	Uncharacterized conserved protein YndB, AHSA1/START domain	7.5	2.75349	1.44938	2.10144	1.48931	1.00786	1.24859
2625291604	imidazole glycerol phosphate synthase subunit hisF	7.5	2.06512	1.44938	1.75725	2.97863	1.00786	1.99324
2625287361	PPOX class probable F420-dependent enzyme	7.5	2.06512	2.17407	2.1196	0.744657	2.01572	1.38019
2625291677	UDP-N-acetylmuramoylalanyl-D-glutamate--2,6-diaminopimelate ligase	7.5	2.75349	1.44938	2.10144	1.48931	1.00786	1.24859
Pd630_LPD01714	hypothetical protein	7.5	2.75349	1.44938	2.10144	0.744657	2.01572	1.38019
2625294093	Methyltransferase domain-containing protein	7.5	2.06512	2.17407	2.1196	1.48931	1.00786	1.24859
2625289593	coenzyme F420-0:L-glutamate ligase / coenzyme F420-1:gamma-L-glutamate ligase	7.5	2.06512	2.17407	2.1196	1.48931	1.00786	1.24859
2625287010	transcriptional regulator, TetR family	7.5	2.06512	1.44938	1.75725	2.97863	1.00786	1.99324
2625290478	cysteine desulfurase	7.5	2.06512	1.44938	1.75725	2.97863	1.00786	1.99324
2625291538	N-acetyl-gamma-glutamyl-phosphate reductase	7.5	2.75349	1.44938	2.10144	0.744657	2.01572	1.38019
2625289392	Acyl-CoA dehydrogenase	7.5	2.06512	1.44938	1.75725	2.97863	1.00786	1.99324
2625295330	hypothetical protein	7.5	2.75349	1.44938	2.10144	1.48931	1.00786	1.24859
2625288258	Protein of unknown function (DUF3027)	7.5	0.688373	2.17407	1.43122	4.46794	1.00786	2.7379
Pd630_LPD06496	Fumarylacetoacetase	7.5	1.37675	2.89876	2.13775	0.744657	2.01572	1.38019
2625287289	peptide-methionine (S)-S-oxide reductase	7.5	1.37675	2.89876	2.13775	1.48931	1.00786	1.24859
2625287333	5'-phosphoribosyl-monophospho-decaprenol phosphatase	7.5	2.06512	2.17407	2.1196	1.48931	1.00786	1.24859
2625288526	hypothetical protein	7.5	3.44187	0.72469	2.08328	1.48931	1.00786	1.24859
2625293633	Uncharacterized conserved protein YndB, AHSA1/START domain	7.5	2.06512	2.17407	2.1196	1.48931	1.00786	1.24859
2625289872	1-deoxy-D-xylulose 5-phosphate reductoisomerase	7.5	2.06512	1.44938	1.75725	2.97863	1.00786	1.99324
2625289056	exopolyphosphatase / guanosine-5'-triphosphate,3'-diphosphate pyrophosphatase	7.5	2.06512	2.17407	2.1196	0.744657	2.01572	1.38019
Pd630_LPD00738	Aspartate-semialdehyde dehydrogenase	7.5	2.06512	2.17407	2.1196	0.744657	2.01572	1.38019
2625289460	alanine racemase	7.5	1.37675	2.89876	2.13775	1.48931	1.00786	1.24859
2625288326	MT0933-like antitoxin protein	7.5	2.06512	1.44938	1.75725	2.97863	1.00786	1.99324
2625295735	Enamine deaminase RidA, house cleaning of reactive enamine intermediates, YjgF/YER057c/UK114 family	7.5	2.06512	1.44938	1.75725	0.744657	4.03145	2.38805
2625291940	5-dehydro-2-deoxygluconokinase	7.5	2.06512	1.44938	1.75725	2.97863	1.00786	1.99324
2625289268	carbohydrate ABC transporter substrate-binding protein, CUT1 family	7.5	3.44187	0.72469	2.08328	1.48931	1.00786	1.24859
2625294116	hypothetical protein	7.5	1.37675	2.89876	2.13775	0.744657	2.01572	1.38019
2625291470	hypothetical protein	7.5	2.06512	1.44938	1.75725	0.744657	4.03145	2.38805
Pd630_LPD00765	hypothetical protein	7.5	2.06512	2.17407	2.1196	1.48931	1.00786	1.24859
2625289768	PH domain-containing protein	7.5	2.06512	2.17407	2.1196	1.48931	1.00786	1.24859
2625289797	LSU ribosomal protein L28P	7.5	2.06512	2.17407	2.1196	1.48931	1.00786	1.24859
2625287498	Short C-terminal domain-containing protein	7.5	2.06512	2.17407	2.1196	0.744657	2.01572	1.38019
2625292128	enoyl-CoA hydratase	7.5	1.37675	2.17407	1.77541	0.744657	4.03145	2.38805
2625291709	Cell wall-associated hydrolase, NlpC family	7.5	2.75349	1.44938	2.10144	1.48931	1.00786	1.24859
2625295472	N-methylhydantoinase A	7.5	0.688373	0.362345	0.525359	4.46794	6.04717	5.25756
Pd630_LPD07788	Penicillin-binding protein 1F	7.5	2.75349	1.44938	2.10144	1.48931	1.00786	1.24859
2625291769	hypothetical protein	7	1.37675	2.17407	1.77541	1.48931	2.01572	1.75252
2625292718	3-hydroxybutyryl-CoA dehydrogenase	7	0.688373	2.17407	1.43122	1.48931	4.03145	2.76038
2625289437	methionyl aminopeptidase	7	2.06512	1.44938	1.75725	1.48931	2.01572	1.75252
2625288873	Nucleotide-binding universal stress protein, UspA family	7	2.06512	1.44938	1.75725	1.48931	2.01572	1.75252
Pd630_LPD02889	Isocitrate dehydrogenase [NADP]	7	2.06512	2.17407	2.1196	0.744657	1.00786	0.876259
Pd630_LPD04476	HTH-type transcriptional regulator lutR	7	1.37675	2.89876	2.13775	0.744657	1.00786	0.876259
2625286858	chlorite dismutase	7	1.37675	2.17407	1.77541	1.48931	2.01572	1.75252
Pd630_LPD02570	Catalase	7	2.06512	2.17407	2.1196	0.744657	1.00786	0.876259
2625291674	UDP-N-acetylmuramoylalanine--D-glutamate ligase	7	1.37675	2.89876	2.13775	0.744657	1.00786	0.876259
2625289296	glutamate decarboxylase	7	1.37675	2.17407	1.77541	1.48931	2.01572	1.75252
Pd630_LPD00778	Acetyl-coenzyme A synthetase	7	1.37675	2.89876	2.13775	0.744657	1.00786	0.876259
Pd630_LPD02164	Glucose-6-phosphate isomerase 1	7	1.37675	2.89876	2.13775	0.744657	1.00786	0.876259
2625291969	Reductase C-terminal	7	2.75349	1.44938	2.10144	0.744657	1.00786	0.876259
2625286941	phosphogluconate dehydrogenase	7	2.06512	0.72469	1.39491	2.97863	2.01572	2.49718
2625288769	Uncharacterized damage-inducible protein DinB (forms a four-helix bundle)	7	1.37675	1.44938	1.41306	2.97863	2.01572	2.49718
Pd630_LPD00086	Long-chain-fatty-acid--CoA ligase FadD15	7	0.688373	3.62345	2.15591	0.744657	1.00786	0.876259
2625290426	aspartate carbamoyltransferase	7	0.688373	2.17407	1.43122	1.48931	4.03145	2.76038
2625289166	Polyketide cyclase / dehydrase and lipid transport	7	2.06512	2.17407	2.1196	0.744657	1.00786	0.876259
2625290224	molecular chaperone DnaK	7	0.688373	2.89876	1.79357	1.48931	2.01572	1.75252
2625288152	phosphate ABC transporter ATP-binding protein, PhoT family	7	1.37675	2.89876	2.13775	0.744657	1.00786	0.876259
Pd630_LPD00405	Peptide methionine sulfoxide reductase MsrA	7	1.37675	1.44938	1.41306	2.97863	2.01572	2.49718
2625295082	Uncharacterized OsmC-related protein	7	1.37675	1.44938	1.41306	2.97863	2.01572	2.49718
Pd630_LPD04839	Uncharacterized protein	7	2.06512	2.17407	2.1196	0.744657	1.00786	0.876259
2625289689	cell division ATP-binding protein FtsE	7	1.37675	2.17407	1.77541	1.48931	2.01572	1.75252
2625288431	phosphoribosylanthranilate isomerase	7	2.06512	0.72469	1.39491	1.48931	4.03145	2.76038
2625289540	amidohydrolase	7	2.06512	2.17407	2.1196	0.744657	1.00786	0.876259
2625288265	carbon monoxide dehydrogenase, medium subunit	7	2.75349	1.44938	2.10144	0.744657	1.00786	0.876259
2625289265	Mg/Co/Ni transporter MgtE (contains CBS domain)	7	2.06512	1.44938	1.75725	1.48931	2.01572	1.75252
2625287735	diadenylate cyclase	7	1.37675	2.17407	1.77541	1.48931	2.01572	1.75252
Pd630_LPD03187	Pyruvate carboxylase	7	1.37675	2.89876	2.13775	0.744657	1.00786	0.876259
2625289490	two component transcriptional regulator, LuxR family	7	2.75349	1.44938	2.10144	0.744657	1.00786	0.876259
Pd630_LPD00025	putative peptidyl-prolyl cis-trans isomerase A	7	2.06512	2.17407	2.1196	0.744657	1.00786	0.876259
2625287323	UDP-MurNAc hydroxylase	7	1.37675	2.17407	1.77541	1.48931	2.01572	1.75252
Pd630_LPD02467	3-ketoacyl-CoA thiolase	7	1.37675	2.17407	1.77541	1.48931	2.01572	1.75252
Pd630_LPD07020	Phenylacetic acid degradation protein paaB	7	2.06512	0.72469	1.39491	2.97863	2.01572	2.49718
2625289750	tRNA (5-methylaminomethyl-2-thiouridylate)-methyltransferase	7	0.688373	2.17407	1.43122	1.48931	4.03145	2.76038
Pd630_LPD02850	putative oxidoreductase	7	1.37675	2.89876	2.13775	0.744657	1.00786	0.876259
2625287487	hypothetical protein	7	2.06512	2.17407	2.1196	0.744657	1.00786	0.876259
2625288885	glutamate dehydrogenase	7	0.688373	2.17407	1.43122	2.97863	2.01572	2.49718
2625295438	two component transcriptional regulator, LuxR family	7	2.06512	2.17407	2.1196	0.744657	1.00786	0.876259
Pd630_LPD03947	Vegetative protein 296	7	2.06512	2.17407	2.1196	0.744657	1.00786	0.876259
Pd630_LPD02673	Long-chain-fatty-acid--CoA ligase FadD15	7	2.06512	2.17407	2.1196	0.744657	1.00786	0.876259
2625288365	Carbonic anhydrase or acetyltransferase, isoleucine patch superfamily	7	2.06512	2.17407	2.1196	0.744657	1.00786	0.876259
2625289330	3-phenylpropionate/trans-cinnamate dioxygenase ferredoxin reductase subunit	7	0.688373	3.62345	2.15591	0.744657	1.00786	0.876259
Pd630_LPD03377	35 kDa protein	7	2.06512	2.17407	2.1196	0.744657	1.00786	0.876259
2625290051	amino acid ABC transporter membrane protein 1, PAAT family	7	2.06512	2.17407	2.1196	0.744657	1.00786	0.876259
2625294233	chromosome partitioning protein, ParB family	7	2.06512	2.17407	2.1196	0.744657	1.00786	0.876259
2625292600	Protein of unknown function (DUF3349)	7	2.06512	2.17407	2.1196	0.744657	1.00786	0.876259
2625288647	RNA polymerase, sigma subunit, ECF family	7	2.06512	1.44938	1.75725	1.48931	2.01572	1.75252
2625289811	acylphosphatase	7	2.06512	2.17407	2.1196	0.744657	1.00786	0.876259
2625293904	Uncharacterized conserved protein, AIM24 family	7	2.06512	2.17407	2.1196	0.744657	1.00786	0.876259
2625289582	5-(carboxyamino)imidazole ribonucleotide mutase	7	2.06512	2.17407	2.1196	0.744657	1.00786	0.876259
2625289813	signal recognition particle-docking protein FtsY	7	2.06512	0.72469	1.39491	2.97863	2.01572	2.49718
2625292057	cob(I)alamin adenosyltransferase	7	1.37675	1.44938	1.41306	2.97863	2.01572	2.49718
Pd630_LPD03916	Riboflavin synthase alpha chain	7	1.37675	0.72469	1.05072	4.46794	2.01572	3.24183
2625287172	Polyisoprenoid-binding protein YceI	7	2.06512	2.17407	2.1196	0.744657	1.00786	0.876259
Pd630_LPD03080	Phosphoglucomutase	7	1.37675	2.89876	2.13775	0.744657	1.00786	0.876259
2625289297	hypothetical protein	7	2.06512	2.17407	2.1196	0.744657	1.00786	0.876259
Pd630_LPD00024	hypothetical protein	7	1.37675	2.89876	2.13775	0.744657	1.00786	0.876259
2625289144	Protein of unknown function (DUF4245)	7	1.37675	1.44938	1.41306	1.48931	4.03145	2.76038
2625294059	UPF0271 protein	7	0.688373	0.72469	0.706532	4.46794	4.03145	4.24969
2625292651	UDP-glucose 4-epimerase	7	1.37675	2.89876	2.13775	0.744657	1.00786	0.876259
Pd630_LPD08035	Virulence factor mviN	7	2.06512	2.17407	2.1196	0.744657	1.00786	0.876259
Pd630_LPD04991	Uncharacterized protein	7	2.06512	2.17407	2.1196	0.744657	1.00786	0.876259
Pd630_LPD08042	Thioredoxin	7	2.06512	2.17407	2.1196	0.744657	1.00786	0.876259
2625292405	formyltetrahydrofolate deformylase	7	1.37675	1.44938	1.41306	1.48931	4.03145	2.76038
2625289574	propionyl-CoA carboxylase beta chain	7	0.344187	0.362345	0.353266	4.46794	6.04717	5.25756
2625290078	MFS transporter, MHS family, proline/betaine transporter	7	2.75349	1.44938	2.10144	0.744657	1.00786	0.876259
2625290101	Superfamily II DNA or RNA helicase	7	2.06512	2.17407	2.1196	0.744657	1.00786	0.876259
2625290400	Enamine deaminase RidA, house cleaning of reactive enamine intermediates, YjgF/YER057c/UK114 family	7	2.75349	1.44938	2.10144	0.744657	1.00786	0.876259
2625293456	acyl-CoA thioesterase	7	0.688373	0.72469	0.706532	4.46794	4.03145	4.24969
2625288137	ATP-binding cassette, subfamily C, CydC	7	2.06512	2.17407	2.1196	0.744657	1.00786	0.876259
Pd630_LPD03527	putative peptidyl-prolyl cis-trans isomerase B	7	2.06512	2.17407	2.1196	0.744657	1.00786	0.876259
Pd630_LPD05071	Glutamine-binding periplasmic protein	7	1.37675	2.17407	1.77541	1.48931	2.01572	1.75252
2625290111	Protein of unknown function (DUF3093)	7	2.06512	1.44938	1.75725	1.48931	2.01572	1.75252
2625292683	UDP-N-acetylmuramate dehydrogenase	7	1.37675	1.44938	1.41306	2.97863	2.01572	2.49718
2625289868	citrate lyase subunit beta / citryl-CoA lyase	7	1.37675	2.89876	2.13775	0.744657	1.00786	0.876259
Pd630_LPD05621	hypothetical protein	7	2.75349	1.44938	2.10144	0.744657	1.00786	0.876259
2625289603	transcriptional regulator, TetR family	7	1.37675	1.44938	1.41306	1.48931	4.03145	2.76038
2625295370	Flp pilus assembly protein TadG	7	1.37675	1.44938	1.41306	2.97863	2.01572	2.49718
2625290180	preprotein translocase subunit YajC	7	1.37675	1.44938	1.41306	1.48931	4.03145	2.76038
2625295130	Enoyl-CoA hydratase/carnithine racemase	7	3.44187	0.72469	2.08328	0.744657	1.00786	0.876259
2625288812	membrane-associated protein	7	2.06512	2.17407	2.1196	0.744657	1.00786	0.876259
Pd630_LPD02079	Chaperone protein DnaK	7	2.06512	2.17407	2.1196	0.744657	1.00786	0.876259
Pd630_LPD07202	hypothetical protein	7	1.37675	1.44938	1.41306	2.97863	2.01572	2.49718
2625287680	D-alanyl-D-alanine carboxypeptidase / D-alanyl-D-alanine-endopeptidase (penicillin-binding protein)	7	2.75349	1.44938	2.10144	0.744657	1.00786	0.876259
XXX_Pd630_LPD04729	Acyl-CoA dehydrogenase, short-chain specific	7	0.688373	3.62345	2.15591	0.744657	1.00786	0.876259
2625288507	Excalibur calcium-binding domain-containing protein	7	3.44187	0.72469	2.08328	0.744657	1.00786	0.876259
2625294779	hypothetical protein	7	2.06512	2.17407	2.1196	0.744657	1.00786	0.876259
2625293631	amino acid/polyamine/organocation transporter, APC superfamily	7	2.06512	2.17407	2.1196	0.744657	1.00786	0.876259
2625292303	hypothetical protein	7	2.06512	2.17407	2.1196	0.744657	1.00786	0.876259
2625291483	hypothetical protein	7	2.06512	2.17407	2.1196	0.744657	1.00786	0.876259
2625290307	hypothetical protein	7	2.06512	2.17407	2.1196	0.744657	1.00786	0.876259
2625288969	bacterial peptide chain release factor 3 (bRF-3)	6.5	2.06512	1.44938	1.75725	0.744657	2.01572	1.38019
Pd630_LPD05984	Sarcosine oxidase subunit alpha	6.5	1.37675	2.17407	1.77541	0.744657	2.01572	1.38019
2625288185	NAD(P)-dependent dehydrogenase, short-chain alcohol dehydrogenase family	6.5	1.37675	2.17407	1.77541	1.48931	1.00786	1.24859
2625292717	5-methyltetrahydropteroyltriglutamate--homocysteine methyltransferase	6.5	1.37675	1.44938	1.41306	2.97863	1.00786	1.99324
2625289806	RNAse III	6.5	1.37675	2.17407	1.77541	1.48931	1.00786	1.24859
Pd630_LPD07579	Dihydrolipoyllysine-residue acetyltransferase component of pyruvate dehydrogenase complex	6.5	1.37675	2.17407	1.77541	0.744657	2.01572	1.38019
2625291391	nitroalkane oxidase	6.5	2.06512	1.44938	1.75725	1.48931	1.00786	1.24859
2625287683	hypoxanthine phosphoribosyltransferase	6.5	1.37675	2.17407	1.77541	1.48931	1.00786	1.24859
2625292314	choline dehydrogenase	6.5	0.688373	2.89876	1.79357	1.48931	1.00786	1.24859
Pd630_LPD05717	Dihydrolipoyllysine-residue acetyltransferase component of pyruvate dehydrogenase complex	6.5	0.688373	2.89876	1.79357	0.744657	2.01572	1.38019
2625292861	Glutamate-cysteine ligase family 2(GCS2)	6.5	1.37675	2.17407	1.77541	1.48931	1.00786	1.24859
2625289254	glycogen synthase (ADP-glucose)	6.5	2.06512	1.44938	1.75725	0.744657	2.01572	1.38019
2625289735	NUDIX domain-containing protein	6.5	0.688373	1.44938	1.06888	4.46794	1.00786	2.7379
2625292866	carboxymethylenebutenolidase	6.5	2.06512	1.44938	1.75725	0.744657	2.01572	1.38019
2625287376	dTDP-glucose 4,6-dehydratase	6.5	2.06512	1.44938	1.75725	1.48931	1.00786	1.24859
2625289004	transcriptional regulator, TetR family	6.5	0.688373	2.17407	1.43122	2.97863	1.00786	1.99324
2625291032	propane monooxygenase large subunit	6.5	2.06512	1.44938	1.75725	1.48931	1.00786	1.24859
2625291738	hypothetical protein	6.5	2.06512	1.44938	1.75725	0.744657	2.01572	1.38019
2625291740	lipoic acid synthetase	6.5	0.688373	2.17407	1.43122	0.744657	4.03145	2.38805
2625293856	peroxiredoxin (alkyl hydroperoxide reductase subunit C)	6.5	1.37675	1.44938	1.41306	2.97863	1.00786	1.99324
Pd630_LPD03190	Uncharacterized protein	6.5	2.06512	1.44938	1.75725	0.744657	2.01572	1.38019
2625293210	aldehyde dehydrogenase (acceptor)	6.5	0.344187	0.72469	0.534438	2.97863	6.04717	4.5129
2625292978	4-hydroxyphenylacetate 3-monooxygenase oxygenase component	6.5	1.37675	2.17407	1.77541	1.48931	1.00786	1.24859
2625289882	acetyl-CoA synthetase	6.5	1.37675	2.17407	1.77541	0.744657	2.01572	1.38019
2625290761	hypothetical protein	6.5	1.37675	2.17407	1.77541	1.48931	1.00786	1.24859
2625291935	monosaccharide ABC transporter ATP-binding protein, CUT2 family	6.5	2.06512	1.44938	1.75725	0.744657	2.01572	1.38019
2625288933	arsenate reductase	6.5	1.37675	2.17407	1.77541	1.48931	1.00786	1.24859
2625290428	hypothetical protein	6.5	2.06512	1.44938	1.75725	1.48931	1.00786	1.24859
2625292543	Acyl-ACP thioesterase	6.5	0.688373	2.89876	1.79357	1.48931	1.00786	1.24859
2625289026	hypothetical protein	6.5	1.37675	2.17407	1.77541	1.48931	1.00786	1.24859
2625291929	transcriptional regulator, IclR family	6.5	1.37675	1.44938	1.41306	0.744657	4.03145	2.38805
2625289889	adenosylcobyric acid synthase (glutamine-hydrolysing)	6.5	1.37675	2.17407	1.77541	0.744657	2.01572	1.38019
2625291999	Pimeloyl-ACP methyl ester carboxylesterase	6.5	1.37675	2.17407	1.77541	1.48931	1.00786	1.24859
2625294231	N-acetylmuramoyl-L-alanine amidase	6.5	1.37675	2.17407	1.77541	0.744657	2.01572	1.38019
2625290001	virulence factor Mce family protein	6.5	1.37675	2.17407	1.77541	1.48931	1.00786	1.24859
Pd630_LPD08041	Thioredoxin reductase	6.5	2.06512	1.44938	1.75725	1.48931	1.00786	1.24859
Pd630_LPD03655	2-ketocyclohexanecarboxyl-CoA hydrolase	6.5	1.37675	2.17407	1.77541	1.48931	1.00786	1.24859
2625295001	succinate semialdehyde dehydrogenase	6.5	1.37675	2.17407	1.77541	0.744657	2.01572	1.38019
2625288311	ATPase components of ABC transporters with duplicated ATPase domains	6.5	2.06512	1.44938	1.75725	0.744657	2.01572	1.38019
2625295366	Flp pilus assembly protein TadB	6.5	2.06512	1.44938	1.75725	0.744657	2.01572	1.38019
2625292999	AAA ATPase domain-containing protein	6.5	2.06512	1.44938	1.75725	0.744657	2.01572	1.38019
2625290741	hypothetical protein	6.5	1.37675	2.17407	1.77541	1.48931	1.00786	1.24859
2625288337	amino acid ABC transporter substrate-binding protein, PAAT family	6.5	2.06512	1.44938	1.75725	1.48931	1.00786	1.24859
2625295108	aldehyde dehydrogenase	6.5	1.37675	1.44938	1.41306	2.97863	1.00786	1.99324
2625289435	protein translocase subunit secY/sec61 alpha	6.5	1.37675	2.17407	1.77541	1.48931	1.00786	1.24859
2625288905	MspA protein	6.5	2.06512	1.44938	1.75725	1.48931	1.00786	1.24859
2625287006	ribosome-associated protein	6.5	2.75349	0.72469	1.73909	0.744657	2.01572	1.38019
2625289687	small conductance mechanosensitive channel	6.5	2.75349	0.72469	1.73909	0.744657	2.01572	1.38019
2625286909	hypothetical protein	6.5	2.06512	1.44938	1.75725	0.744657	2.01572	1.38019
2625295129	Predicted arabinose efflux permease, MFS family	6.5	2.06512	1.44938	1.75725	1.48931	1.00786	1.24859
2625291756	hypothetical protein	6.5	1.37675	2.17407	1.77541	0.744657	2.01572	1.38019
2625294715	Protein of unknown function (DUF1524)	6.5	1.37675	2.17407	1.77541	0.744657	2.01572	1.38019
2625287340	Cutinase	6.5	1.37675	2.17407	1.77541	1.48931	1.00786	1.24859
2625295136	PucR C-terminal helix-turn-helix domain-containing protein	6.5	0.344187	0.362345	0.353266	7.44657	1.00786	4.22722
2625292585	succinate-semialdehyde dehydrogenase / glutarate-semialdehyde dehydrogenase	6	1.37675	1.44938	1.41306	1.48931	2.01572	1.75252
Pd630_LPD06721	5,10-methylenetetrahydromethanopterin reductase	6	0.688373	2.89876	1.79357	0.744657	1.00786	0.876259
2625287925	urocanate hydratase	6	0.688373	1.44938	1.06888	2.97863	2.01572	2.49718
2625290021	dihydrodipicolinate reductase	6	1.37675	1.44938	1.41306	1.48931	2.01572	1.75252
2625295624	acetyl-CoA acyltransferase	6	1.37675	1.44938	1.41306	1.48931	2.01572	1.75252
2625287739	transcriptional regulator, CarD family	6	1.37675	0.72469	1.05072	1.48931	4.03145	2.76038
2625291599	peroxiredoxin Q/BCP	6	1.37675	1.44938	1.41306	1.48931	2.01572	1.75252
2625291831	phosphate starvation-inducible protein PhoH	6	1.37675	2.17407	1.77541	0.744657	1.00786	0.876259
2625292971	catechol 1,2-dioxygenase	6	2.06512	1.44938	1.75725	0.744657	1.00786	0.876259
2625291533	transcriptional regulator, ArgR family	6	2.06512	1.44938	1.75725	0.744657	1.00786	0.876259
2625288875	primary-amine oxidase	6	1.37675	1.44938	1.41306	1.48931	2.01572	1.75252
2625287310	prephenate dehydratase	6	0.688373	1.44938	1.06888	2.97863	2.01572	2.49718
2625292105	3'(2'),5'-bisphosphate nucleotidase	6	0.688373	1.44938	1.06888	2.97863	2.01572	2.49718
2625289205	DNA-binding transcriptional regulator, MarR family	6	0.688373	2.17407	1.43122	1.48931	2.01572	1.75252
2625292388	Uncharacterized conserved protein YbjT, contains NAD(P)-binding and DUF2867 domains	6	1.37675	2.17407	1.77541	0.744657	1.00786	0.876259
2625288225	Glyoxalase-like domain-containing protein	6	1.37675	1.44938	1.41306	1.48931	2.01572	1.75252
2625287700	Lsr2 protein	6	1.37675	1.44938	1.41306	1.48931	2.01572	1.75252
2625295618	enoyl-CoA hydratase	6	0.344187	1.44938	0.896784	4.46794	1.00786	2.7379
2625292689	Protein of unknown function (DUF2993)	6	0.688373	2.89876	1.79357	0.744657	1.00786	0.876259
2625289544	glycerol kinase	6	1.37675	2.17407	1.77541	0.744657	1.00786	0.876259
2625289930	hypothetical protein	6	1.37675	2.17407	1.77541	0.744657	1.00786	0.876259
2625288027	two-component system, OmpR family, response regulator	6	1.37675	2.17407	1.77541	0.744657	1.00786	0.876259
Pd630_LPD06666	hypothetical protein	6	1.37675	2.17407	1.77541	0.744657	1.00786	0.876259
2625294573	HSP20 family protein	6	1.37675	1.44938	1.41306	1.48931	2.01572	1.75252
2625288945	amino acid ABC transporter ATP-binding protein, PAAT family	6	1.37675	2.17407	1.77541	0.744657	1.00786	0.876259
2625292784	thiazole-phosphate synthase	6	0.688373	2.17407	1.43122	1.48931	2.01572	1.75252
2625290533	uncharacterized domain 1-containing protein	6	1.37675	1.44938	1.41306	1.48931	2.01572	1.75252
2625291691	geranylgeranyl diphosphate synthase, type I	6	0.688373	0.72469	0.706532	2.97863	4.03145	3.50504
2625290096	RNA polymerase nonessential primary-like sigma factor	6	2.06512	1.44938	1.75725	0.744657	1.00786	0.876259
2625292846	hypothetical protein	6	2.06512	1.44938	1.75725	0.744657	1.00786	0.876259
Pd630_LPD03094	Molybdenum cofactor biosynthesis bifunctional protein	6	2.75349	0.72469	1.73909	0.744657	1.00786	0.876259
Pd630_LPD00031	Serine/threonine-protein kinase pknB	6	2.06512	1.44938	1.75725	0.744657	1.00786	0.876259
2625292702	Transcriptional regulator, contains XRE-family HTH domain	6	2.75349	0.72469	1.73909	0.744657	1.00786	0.876259
2625289588	N-acetylglucosaminyl-diphospho-decaprenol L-rhamnosyltransferase	6	1.37675	2.17407	1.77541	0.744657	1.00786	0.876259
2625286855	3-hexulose-6-phosphate synthase	6	2.06512	1.44938	1.75725	0.744657	1.00786	0.876259
2625287389	Methyltransferase domain-containing protein	6	1.37675	2.17407	1.77541	0.744657	1.00786	0.876259
Pd630_LPD06080	Acyl-CoA dehydrogenase	6	1.37675	2.17407	1.77541	0.744657	1.00786	0.876259
2625289628	Diacylglycerol kinase family enzyme	6	1.37675	2.17407	1.77541	0.744657	1.00786	0.876259
2625290699	GAF domain-containing protein	6	2.06512	1.44938	1.75725	0.744657	1.00786	0.876259
2625290412	putative ATPase	6	2.75349	0.72469	1.73909	0.744657	1.00786	0.876259
2625288764	Replication fork clamp-binding protein CrfC (dynamin-like GTPase family)	6	2.06512	0.72469	1.39491	1.48931	2.01572	1.75252
2625289188	hypothetical protein	6	1.37675	1.44938	1.41306	1.48931	2.01572	1.75252
2625292968	Sugar kinase of the NBD/HSP70 family, may contain an N-terminal HTH domain	6	0.688373	2.89876	1.79357	0.744657	1.00786	0.876259
2625293487	NADP-dependent aldehyde dehydrogenase	6	1.37675	2.17407	1.77541	0.744657	1.00786	0.876259
Pd630_LPD05571	Glycogen phosphorylase	6	0.688373	2.89876	1.79357	0.744657	1.00786	0.876259
2625289785	8-oxo-dGTP diphosphatase	6	1.37675	1.44938	1.41306	1.48931	2.01572	1.75252
2625286772	Lsr2 protein	6	0.688373	1.44938	1.06888	2.97863	2.01572	2.49718
Pd630_LPD04852	hypothetical protein	6	2.06512	1.44938	1.75725	0.744657	1.00786	0.876259
2625288238	Protein of unknown function (DUF3239)	6	2.06512	1.44938	1.75725	0.744657	1.00786	0.876259
2625290628	two component transcriptional regulator, LuxR family	6	1.37675	2.17407	1.77541	0.744657	1.00786	0.876259
2625288000	MbtH protein	6	1.37675	1.44938	1.41306	1.48931	2.01572	1.75252
Pd630_LPD05780	hypothetical protein	6	0.688373	1.44938	1.06888	1.48931	4.03145	2.76038
2625291539	hypothetical protein	6	0.688373	0.72469	0.706532	2.97863	4.03145	3.50504
Pd630_LPD02097	Chaperone protein ClpB	6	1.37675	2.17407	1.77541	0.744657	1.00786	0.876259
Pd630_LPD03023	hypothetical protein	6	1.37675	2.17407	1.77541	0.744657	1.00786	0.876259
Pd630_LPD05834	Tellurium resistance protein TerD	6	2.06512	1.44938	1.75725	0.744657	1.00786	0.876259
2625288906	large conductance mechanosensitive channel	6	1.37675	1.44938	1.41306	1.48931	2.01572	1.75252
Pd630_LPD06301	Isocitrate lyase	6	1.37675	1.44938	1.41306	1.48931	2.01572	1.75252
Pd630_LPD01241	hypothetical protein	6	0.688373	2.89876	1.79357	0.744657	1.00786	0.876259
Pd630_LPD04979	hypothetical protein	6	2.06512	1.44938	1.75725	0.744657	1.00786	0.876259
Pd630_LPD00175	hypothetical protein	6	2.75349	0.72469	1.73909	0.744657	1.00786	0.876259
Pd630_LPD03809	Protein gvpF/L	6	2.06512	1.44938	1.75725	0.744657	1.00786	0.876259
2625288838	para-nitrobenzyl esterase	6	2.06512	1.44938	1.75725	0.744657	1.00786	0.876259
2625292485	amino acid ABC transporter ATP-binding protein, PAAT family	6	0.688373	2.89876	1.79357	0.744657	1.00786	0.876259
Pd630_LPD03406	Phosphoenolpyruvate-protein phosphotransferase	6	1.37675	2.17407	1.77541	0.744657	1.00786	0.876259
2625289642	Protein of unknown function (DUF3152)	6	2.06512	1.44938	1.75725	0.744657	1.00786	0.876259
2625289566	cysteine desulfuration protein SufE	6	2.06512	1.44938	1.75725	0.744657	1.00786	0.876259
2625288437	hypothetical protein	6	2.75349	0.72469	1.73909	0.744657	1.00786	0.876259
Pd630_LPD01668	Auxin-induced protein	6	1.37675	2.17407	1.77541	0.744657	1.00786	0.876259
Pd630_LPD02296	hypothetical protein	6	2.06512	1.44938	1.75725	0.744657	1.00786	0.876259
2625287759	zinc/manganese transport system substrate-binding protein	6	2.75349	0.72469	1.73909	0.744657	1.00786	0.876259
2625291658	hypothetical protein	6	1.37675	2.17407	1.77541	0.744657	1.00786	0.876259
2625294180	NADP-dependent 3-hydroxy acid dehydrogenase YdfG	6	0.344187	2.89876	1.62147	1.48931	1.00786	1.24859
Pd630_LPD00446	Peptidoglycan-recognition protein SC2	6	1.37675	0.72469	1.05072	1.48931	4.03145	2.76038
2625294014	small subunit ribosomal protein S18	6	0.688373	0.72469	0.706532	2.97863	4.03145	3.50504
2625291841	sulfate adenylyltransferase subunit 2	6	2.06512	1.44938	1.75725	0.744657	1.00786	0.876259
2625291490	Uncharacterized conserved protein YlxW, UPF0749 family	6	2.75349	0.72469	1.73909	0.744657	1.00786	0.876259
2625290922	sulfite reductase (ferredoxin)	6	2.06512	0.72469	1.39491	1.48931	2.01572	1.75252
2625290411	Choline/ethanolamine kinase	6	0.688373	2.17407	1.43122	1.48931	2.01572	1.75252
2625294005	YtxH-like protein	6	1.37675	2.17407	1.77541	0.744657	1.00786	0.876259
2625290148	TAP-like protein	6	2.06512	1.44938	1.75725	0.744657	1.00786	0.876259
2625293529	citrate lyase subunit beta / citryl-CoA lyase	6	2.06512	1.44938	1.75725	0.744657	1.00786	0.876259
2625287826	Protein of unknown function (DUF3830)	6	2.06512	1.44938	1.75725	0.744657	1.00786	0.876259
2625288222	ectoine hydroxylase	6	0.344187	0.362345	0.353266	2.97863	6.04717	4.5129
2625289876	Cell division protein FtsI/penicillin-binding protein 2	6	2.06512	1.44938	1.75725	0.744657	1.00786	0.876259
Pd630_LPD06323	Protein PS1	6	1.37675	1.44938	1.41306	1.48931	2.01572	1.75252
2625291653	DNA polymerase-3 subunit alpha	6	1.37675	0.72469	1.05072	2.97863	2.01572	2.49718
2625293457	Part of AAA domain-containing protein	6	1.37675	2.17407	1.77541	0.744657	1.00786	0.876259
2625288574	hypothetical protein	6	2.06512	1.44938	1.75725	0.744657	1.00786	0.876259
Pd630_LPD02678	hypothetical protein	6	2.75349	0.72469	1.73909	0.744657	1.00786	0.876259
Pd630_LPD02080	Protein grpE	6	1.37675	2.17407	1.77541	0.744657	1.00786	0.876259
2625290223	Membrane carboxypeptidase (penicillin-binding protein)	6	2.06512	1.44938	1.75725	0.744657	1.00786	0.876259
Pd630_LPD05267	hypothetical protein	6	2.06512	0.72469	1.39491	1.48931	2.01572	1.75252
2625288978	iron(II)-dependent oxidoreductase	6	1.37675	0.72469	1.05072	1.48931	4.03145	2.76038
2625292791	serine/threonine-protein kinase PknG	6	2.06512	1.44938	1.75725	0.744657	1.00786	0.876259
2625295125	hypothetical protein	6	1.37675	2.17407	1.77541	0.744657	1.00786	0.876259
2625289243	SMP-30/Gluconolaconase/LRE-like region-containing protein	6	2.06512	1.44938	1.75725	0.744657	1.00786	0.876259
Pd630_LPD04092	hypothetical protein	6	1.37675	1.44938	1.41306	1.48931	2.01572	1.75252
Pd630_LPD06357	hypothetical protein	6	1.37675	2.17407	1.77541	0.744657	1.00786	0.876259
Pd630_LPD02836	hypothetical protein	6	1.37675	2.17407	1.77541	0.744657	1.00786	0.876259
Pd630_LPD00806	hypothetical protein	6	1.37675	2.17407	1.77541	0.744657	1.00786	0.876259
2625292043	integral membrane protein	6	2.06512	1.44938	1.75725	0.744657	1.00786	0.876259
2625292003	2,4-dienoyl-CoA reductase (NADPH2)	6	1.37675	2.17407	1.77541	0.744657	1.00786	0.876259
2625291774	Cytochrome oxidase assembly protein ShyY1	6	1.37675	2.17407	1.77541	0.744657	1.00786	0.876259
2625291466	iron complex transport system substrate-binding protein	6	1.37675	2.17407	1.77541	0.744657	1.00786	0.876259
2625291264	hypothetical protein	6	2.06512	1.44938	1.75725	0.744657	1.00786	0.876259
2625291192	Predicted lipoprotein with conserved Yx(FWY)xxD motif	6	1.37675	2.17407	1.77541	0.744657	1.00786	0.876259
2625288947	Uncharacterized conserved protein YabE, contains G5 and tandem DUF348 domains	6	1.37675	2.17407	1.77541	0.744657	1.00786	0.876259
2625288818	hypothetical protein	6	2.06512	1.44938	1.75725	0.744657	1.00786	0.876259
2625288806	hypothetical protein	6	2.06512	1.44938	1.75725	0.744657	1.00786	0.876259
2625288771	hypothetical protein	6	1.37675	2.17407	1.77541	0.744657	1.00786	0.876259
2625286902	Mu transposase, C-terminal	6	2.06512	1.44938	1.75725	0.744657	1.00786	0.876259
2625289581	5-(carboxyamino)imidazole ribonucleotide synthase	5.5	1.37675	1.44938	1.41306	1.48931	1.00786	1.24859
Pd630_LPD00753	Catalase	5.5	0.344187	2.17407	1.25913	1.48931	2.01572	1.75252
2625287717	Heme-degrading monooxygenase HmoA	5.5	1.37675	1.44938	1.41306	0.744657	2.01572	1.38019
2625288286	aldose 1-epimerase	5.5	1.37675	1.44938	1.41306	1.48931	1.00786	1.24859
Pd630_LPD06041	Acetyl-CoA acetyltransferase	5.5	1.37675	1.44938	1.41306	1.48931	1.00786	1.24859
2625292481	Endonuclease IV	5.5	2.06512	0.72469	1.39491	1.48931	1.00786	1.24859
Pd630_LPD03935	Quinone oxidoreductase	5.5	0.688373	2.17407	1.43122	0.744657	2.01572	1.38019
2625289310	transcriptional regulator, TetR family	5.5	2.06512	0.72469	1.39491	1.48931	1.00786	1.24859
2625288775	molecular chaperone DnaJ	5.5	0.688373	2.17407	1.43122	1.48931	1.00786	1.24859
2625291534	ornithine carbamoyltransferase	5.5	2.06512	0.72469	1.39491	1.48931	1.00786	1.24859
2625288503	Pimeloyl-ACP methyl ester carboxylesterase	5.5	0.688373	2.17407	1.43122	1.48931	1.00786	1.24859
2625289626	Two-component sensor histidine kinase, contains HisKA and HATPase domains	5.5	1.37675	1.44938	1.41306	1.48931	1.00786	1.24859
2625287429	hypothetical protein	5.5	1.37675	1.44938	1.41306	1.48931	1.00786	1.24859
2625289789	cystathionine gamma-lyase	5.5	0.688373	1.44938	1.06888	2.97863	1.00786	1.99324
2625290452	Excinuclease ABC subunit C	5.5	0.688373	1.44938	1.06888	2.97863	1.00786	1.99324
2625290453	UPF0042 nucleotide-binding protein	5.5	2.06512	0.72469	1.39491	1.48931	1.00786	1.24859
Pd630_LPD03289	Prolyl-tRNA synthetase 1	5.5	1.37675	1.44938	1.41306	1.48931	1.00786	1.24859
2625287440	transcriptional regulator, IclR family	5.5	2.06512	0.362345	1.21373	1.48931	2.01572	1.75252
2625289599	hypothetical protein	5.5	1.37675	1.44938	1.41306	1.48931	1.00786	1.24859
2625290919	DNA-binding transcriptional regulator, MarR family	5.5	0.688373	0.72469	0.706532	4.46794	1.00786	2.7379
2625291641	maltooligosyl trehalose synthase	5.5	1.37675	1.44938	1.41306	0.744657	2.01572	1.38019
2625291682	MraZ protein	5.5	2.06512	0.72469	1.39491	0.744657	2.01572	1.38019
Pd630_LPD05055	Uncharacterized protein ycbL	5.5	0.688373	2.17407	1.43122	0.744657	2.01572	1.38019
2625292792	acetate kinase	5.5	1.37675	1.44938	1.41306	1.48931	1.00786	1.24859
2625289167	PhoD-like phosphatase	5.5	1.37675	1.44938	1.41306	1.48931	1.00786	1.24859
2625289064	DNA-binding transcriptional regulator, MarR family	5.5	0.688373	1.44938	1.06888	2.97863	1.00786	1.99324
2625287475	uncharacterized HhH-GPD family protein	5.5	1.37675	0.72469	1.05072	2.97863	1.00786	1.99324
Pd630_LPD01403	Uncharacterized protein	5.5	0.344187	2.89876	1.62147	0.744657	1.00786	0.876259
2625292056	UDP-N-acetylglucosamine 1-carboxyvinyltransferase	5.5	0.688373	2.17407	1.43122	1.48931	1.00786	1.24859
2625290081	hypothetical protein	5.5	1.37675	1.44938	1.41306	1.48931	1.00786	1.24859
2625293006	putative iron-dependent peroxidase	5.5	0.688373	2.17407	1.43122	1.48931	1.00786	1.24859
Pd630_LPD07027	putative 11.0 kDa protein in thcB-thcC intergenic region	5.5	1.37675	1.44938	1.41306	0.744657	2.01572	1.38019
Pd630_LPD06422	NADPH-ferredoxin reductase fprA	5.5	1.37675	1.44938	1.41306	0.744657	2.01572	1.38019
2625288401	hypothetical protein	5.5	0.344187	2.17407	1.25913	1.48931	2.01572	1.75252
Pd630_LPD04849	hypothetical protein	5.5	1.37675	1.44938	1.41306	1.48931	1.00786	1.24859
2625293396	carbohydrate ABC transporter substrate-binding protein, CUT1 family	5.5	2.06512	0.72469	1.39491	0.744657	2.01572	1.38019
Pd630_LPD03161	Glutamyl-tRNA synthetase	5.5	1.37675	1.44938	1.41306	1.48931	1.00786	1.24859
Pd630_LPD07776	50S ribosomal protein L9	5.5	1.37675	1.44938	1.41306	0.744657	2.01572	1.38019
2625291437	phosphoribosyl-ATP pyrophosphatase	5.5	1.37675	1.44938	1.41306	1.48931	1.00786	1.24859
2625289278	hypothetical protein	5.5	1.37675	1.44938	1.41306	1.48931	1.00786	1.24859
2625291618	nicotinate-nucleotide pyrophosphorylase [carboxylating]	5.5	1.37675	0.72469	1.05072	2.97863	1.00786	1.99324
2625292937	3-oxoacyl-[acyl-carrier protein] reductase	5.5	1.37675	0.362345	0.869546	1.48931	4.03145	2.76038
2625286967	Uncharacterised protein family (UPF0233)	5.5	0.688373	2.17407	1.43122	1.48931	1.00786	1.24859
2625293920	hypothetical protein	5.5	0.688373	1.44938	1.06888	2.97863	1.00786	1.99324
Pd630_LPD05675	putative 3-hydroxyisobutyrate dehydrogenase	5.5	1.37675	1.44938	1.41306	1.48931	1.00786	1.24859
2625287034	hypothetical protein	5.5	1.37675	1.44938	1.41306	1.48931	1.00786	1.24859
2625294038	carbohydrate ABC transporter ATP-binding protein, CUT1 family	5.5	1.37675	1.44938	1.41306	0.744657	2.01572	1.38019
2625293151	Uncharacterized conserved protein YbjT, contains NAD(P)-binding and DUF2867 domains	5.5	1.37675	1.44938	1.41306	0.744657	2.01572	1.38019
2625289501	Short-chain dehydrogenase	5.5	1.37675	1.44938	1.41306	1.48931	1.00786	1.24859
Pd630_LPD06435	hypothetical protein	5.5	1.37675	1.44938	1.41306	0.744657	2.01572	1.38019
2625293446	ring-1,2-phenylacetyl-CoA epoxidase subunit PaaD	5.5	0.688373	1.44938	1.06888	2.97863	1.00786	1.99324
2625293524	transcriptional regulator, GntR family	5.5	1.37675	1.44938	1.41306	0.744657	2.01572	1.38019
2625292399	ethylbenzene dioxygenase ferredoxin subunit	5.5	1.37675	1.44938	1.41306	1.48931	1.00786	1.24859
2625292637	hypothetical protein	5.5	1.37675	1.44938	1.41306	1.48931	1.00786	1.24859
Pd630_LPD01703	hypothetical protein	5.5	1.37675	1.44938	1.41306	0.744657	2.01572	1.38019
2625292623	cytochrome c-type biogenesis protein CcsB	5.5	1.37675	1.44938	1.41306	0.744657	2.01572	1.38019
2625288849	Murein DD-endopeptidase MepM and murein hydrolase activator NlpD, contain LysM domain	5.5	1.37675	1.44938	1.41306	0.744657	2.01572	1.38019
2625287811	Cell wall-associated hydrolase, NlpC family	5.5	1.37675	1.44938	1.41306	1.48931	1.00786	1.24859
2625295131	AMP-binding enzyme C-terminal domain-containing protein	5.5	2.06512	0.72469	1.39491	0.744657	2.01572	1.38019
2625292228	Purine-cytosine permease	5.5	1.37675	1.44938	1.41306	0.744657	2.01572	1.38019
2625294111	transcriptional regulator, XRE family with cupin sensor	5.5	0.344187	0.72469	0.534438	4.46794	2.01572	3.24183
2625295628	amino acid/amide ABC transporter substrate-binding protein, HAAT family	5.5	1.37675	1.44938	1.41306	0.744657	2.01572	1.38019
2625295439	two-component system, unclassified family, sensor kinase	5.5	2.06512	0.72469	1.39491	0.744657	2.01572	1.38019
2625293547	hypothetical protein	5.5	0.688373	2.17407	1.43122	1.48931	1.00786	1.24859
2625291934	Sugar transporter	5.5	2.06512	0.72469	1.39491	1.48931	1.00786	1.24859
2625292030	nicotinate phosphoribosyltransferase	5	0.688373	0.72469	0.706532	2.97863	2.01572	2.49718
2625292408	sarcosine oxidase subunit beta	5	0.688373	1.44938	1.06888	1.48931	2.01572	1.75252
Pd630_LPD05829	hypothetical protein	5	1.37675	1.44938	1.41306	0.744657	1.00786	0.876259
2625294055	amino acid ABC transporter ATP-binding protein, PAAT family	5	2.06512	0.72469	1.39491	0.744657	1.00786	0.876259
2625287007	Acetylornithine deacetylase/Succinyl-diaminopimelate desuccinylase	5	2.06512	0.72469	1.39491	0.744657	1.00786	0.876259
2625289594	LPPG:FO 2-phospho-L-lactate transferase	5	1.37675	1.44938	1.41306	0.744657	1.00786	0.876259
Pd630_LPD06534	3-oxoacyl-[acyl-carrier-protein] reductase FabG	5	1.37675	1.44938	1.41306	0.744657	1.00786	0.876259
Pd630_LPD05582	putative acetyl-CoA acetyltransferase	5	0.688373	2.17407	1.43122	0.744657	1.00786	0.876259
2625288139	protein of unknown function (DUF1794)	5	1.37675	1.44938	1.41306	0.744657	1.00786	0.876259
2625291612	histidinol-phosphate aminotransferase	5	1.37675	0.72469	1.05072	1.48931	2.01572	1.75252
2625287311	probable phosphoglycerate mutase	5	2.06512	0.72469	1.39491	0.744657	1.00786	0.876259
2625288840	dihydrolipoamide dehydrogenase	5	0.344187	1.44938	0.896784	2.97863	1.00786	1.99324
2625288120	Glyoxalase-like domain-containing protein	5	1.37675	1.44938	1.41306	0.744657	1.00786	0.876259
Pd630_LPD00017	Uncharacterized protein	5	1.37675	1.44938	1.41306	0.744657	1.00786	0.876259
2625289541	AIG2-like family protein	5	1.37675	1.44938	1.41306	0.744657	1.00786	0.876259
2625287168	3-oxoacid CoA-transferase subunit A	5	1.37675	1.44938	1.41306	0.744657	1.00786	0.876259
2625287740	2-C-methyl-D-erythritol 4-phosphate cytidylyltransferase	5	1.37675	1.44938	1.41306	0.744657	1.00786	0.876259
2625290795	Gas vesicle synthesis protein GvpL/GvpF	5	2.06512	0.72469	1.39491	0.744657	1.00786	0.876259
2625293545	hypothetical protein	5	1.37675	1.44938	1.41306	0.744657	1.00786	0.876259
2625287267	NADPH:quinone reductase	5	0.688373	1.44938	1.06888	1.48931	2.01572	1.75252
Pd630_LPD02204	Putrescine oxidase	5	0.688373	1.44938	1.06888	1.48931	2.01572	1.75252
Pd630_LPD04583	Deazaflavin-dependent nitroreductase	5	2.06512	0.72469	1.39491	0.744657	1.00786	0.876259
2625291521	hypothetical protein	5	0.688373	0.72469	0.706532	2.97863	2.01572	2.49718
2625289315	hypothetical protein	5	0.688373	0.72469	0.706532	2.97863	2.01572	2.49718
2625292178	TIGR03083 family protein	5	1.37675	1.44938	1.41306	0.744657	1.00786	0.876259
2625291873	DNA polymerase III, delta subunit	5	1.37675	1.44938	1.41306	0.744657	1.00786	0.876259
Pd630_LPD02185	hypothetical protein	5	0.688373	2.17407	1.43122	0.744657	1.00786	0.876259
Pd630_LPD02585	1-pyrroline-5-carboxylate dehydrogenase	5	1.37675	1.44938	1.41306	0.744657	1.00786	0.876259
2625292646	glutamyl-tRNA reductase	5	1.37675	0.72469	1.05072	1.48931	2.01572	1.75252
2625291536	N-acetylglutamate kinase	5	1.37675	1.44938	1.41306	0.744657	1.00786	0.876259
Pd630_LPD06792	Malate synthase G	5	1.37675	1.44938	1.41306	0.744657	1.00786	0.876259
Pd630_LPD04554	hypothetical protein	5	0.688373	1.44938	1.06888	1.48931	2.01572	1.75252
2625287495	UDP-N-acetylmuramyl tripeptide synthase	5	1.37675	0.72469	1.05072	1.48931	2.01572	1.75252
2625292070	release factor glutamine methyltransferase	5	1.37675	1.44938	1.41306	0.744657	1.00786	0.876259
2625292584	demethylmenaquinone methyltransferase / 2-methoxy-6-polyprenyl-1,4-benzoquinol methylase	5	1.37675	1.44938	1.41306	0.744657	1.00786	0.876259
2625288835	alpha-methylacyl-CoA racemase	5	0.688373	2.17407	1.43122	0.744657	1.00786	0.876259
2625288266	carbon-monoxide dehydrogenase large subunit	5	0.344187	2.17407	1.25913	0.744657	2.01572	1.38019
2625288815	Protein of unknown function (DUF3151)	5	0.688373	0.72469	0.706532	2.97863	2.01572	2.49718
2625294060	Uncharacterized protein YcsI, UPF0317 family	5	0.344187	0.362345	0.353266	2.97863	4.03145	3.50504
Pd630_LPD04916	5'-3' exonuclease	5	1.37675	1.44938	1.41306	0.744657	1.00786	0.876259
2625286998	Quinol monooxygenase YgiN	5	1.37675	1.44938	1.41306	0.744657	1.00786	0.876259
2625290448	riboflavin synthase alpha chain	5	2.06512	0.72469	1.39491	0.744657	1.00786	0.876259
Pd630_LPD02819	Ornithine aminotransferase	5	1.37675	1.44938	1.41306	0.744657	1.00786	0.876259
Pd630_LPD06262	putative oxidoreductase	5	0.688373	2.17407	1.43122	0.744657	1.00786	0.876259
Pd630_LPD06062	putative endonuclease 4	5	1.37675	1.44938	1.41306	0.744657	1.00786	0.876259
2625288186	peroxiredoxin, Ohr subfamily	5	0.688373	1.44938	1.06888	1.48931	2.01572	1.75252
2625291842	sulfate adenylyltransferase subunit 1	5	1.37675	0.72469	1.05072	1.48931	2.01572	1.75252
2625292463	acyl-CoA dehydrogenase	5	0.688373	0.72469	0.706532	1.48931	4.03145	2.76038
Pd630_LPD02351	Tyrosine-protein kinase wzc	5	1.37675	1.44938	1.41306	0.744657	1.00786	0.876259
2625290454	conserved hypothetical protein, cofD-related	5	1.37675	1.44938	1.41306	0.744657	1.00786	0.876259
Pd630_LPD05254	Glutamine synthetase 1	5	2.06512	0.72469	1.39491	0.744657	1.00786	0.876259
2625290434	DNA-directed RNA polymerase subunit omega	5	2.06512	0.72469	1.39491	0.744657	1.00786	0.876259
2625292472	hypothetical protein	5	0.688373	1.44938	1.06888	1.48931	2.01572	1.75252
2625291416	protein of unknown function (DUF4333)	5	1.37675	1.44938	1.41306	0.744657	1.00786	0.876259
2625289307	adenosine deaminase	5	2.06512	0.72469	1.39491	0.744657	1.00786	0.876259
2625290763	precorrin-3B synthase	5	1.37675	1.44938	1.41306	0.744657	1.00786	0.876259
2625289780	PPOX class probable F420-dependent enzyme	5	2.06512	0.72469	1.39491	0.744657	1.00786	0.876259
Pd630_LPD07742	hypothetical protein	5	1.37675	1.44938	1.41306	0.744657	1.00786	0.876259
Pd630_LPD01386	A-factor receptor protein	5	1.37675	1.44938	1.41306	0.744657	1.00786	0.876259
Pd630_LPD01617	3-hydroxybutyryl-CoA dehydrogenase	5	1.37675	1.44938	1.41306	0.744657	1.00786	0.876259
2625291759	hypothetical protein	5	2.06512	0.72469	1.39491	0.744657	1.00786	0.876259
Pd630_LPD00646	Uncharacterized protein	5	1.37675	1.44938	1.41306	0.744657	1.00786	0.876259
2625291442	Predicted ATP-dependent carboligase, ATP-grasp superfamily	5	1.37675	1.44938	1.41306	0.744657	1.00786	0.876259
2625289911	Universal stress protein family protein	5	2.06512	0.72469	1.39491	0.744657	1.00786	0.876259
2625290172	acyl-CoA thioesterase-2	5	1.37675	0.72469	1.05072	1.48931	2.01572	1.75252
2625290119	trk system potassium uptake protein TrkA	5	1.37675	0.72469	1.05072	1.48931	2.01572	1.75252
Pd630_LPD02650	2-oxoglutarate decarboxylase	5	1.37675	0.72469	1.05072	1.48931	2.01572	1.75252
2625288290	two-component system, OmpR family, response regulator PrrA	5	1.37675	1.44938	1.41306	0.744657	1.00786	0.876259
2625287789	urate oxidase	5	2.06512	0.72469	1.39491	0.744657	1.00786	0.876259
2625291757	proline iminopeptidase	5	1.37675	1.44938	1.41306	0.744657	1.00786	0.876259
Pd630_LPD05003	hypothetical protein	5	1.37675	1.44938	1.41306	0.744657	1.00786	0.876259
2625288204	pentachlorophenol monooxygenase	5	1.37675	1.44938	1.41306	0.744657	1.00786	0.876259
2625288188	3-oxoacyl-[acyl-carrier protein] reductase	5	1.37675	1.44938	1.41306	0.744657	1.00786	0.876259
2625295663	Predicted kinase, aminoglycoside phosphotransferase (APT) family	5	2.06512	0.72469	1.39491	0.744657	1.00786	0.876259
2625289572	septum formation protein	5	2.06512	0.72469	1.39491	0.744657	1.00786	0.876259
Pd630_LPD03002	3-phosphoshikimate 1-carboxyvinyltransferase	5	1.37675	1.44938	1.41306	0.744657	1.00786	0.876259
Pd630_LPD02778	50S ribosomal protein L2	5	1.37675	1.44938	1.41306	0.744657	1.00786	0.876259
2625287909	L-2-hydroxyglutarate oxidase LhgO	5	0.344187	2.17407	1.25913	1.48931	1.00786	1.24859
2625289450	N-Dimethylarginine dimethylaminohydrolase	5	0.688373	0.362345	0.525359	4.46794	1.00786	2.7379
2625290780	fatty-acyl-CoA synthase	5	1.37675	1.44938	1.41306	0.744657	1.00786	0.876259
Pd630_LPD05580	Uncharacterized protein	5	1.37675	1.44938	1.41306	0.744657	1.00786	0.876259
Pd630_LPD06879	Putative quinone oxidoreductase YhdH	5	1.37675	1.44938	1.41306	0.744657	1.00786	0.876259
Pd630_LPD01286	Phosphoribosylamine--glycine ligase	5	1.37675	1.44938	1.41306	0.744657	1.00786	0.876259
Pd630_LPD06005	hypothetical protein	5	0.688373	2.17407	1.43122	0.744657	1.00786	0.876259
Pd630_LPD07016	Phenylacetate-coenzyme A ligase	5	1.37675	1.44938	1.41306	0.744657	1.00786	0.876259
2625292880	formyl-CoA transferase	5	2.06512	0.72469	1.39491	0.744657	1.00786	0.876259
2625290964	transcriptional regulator, TetR family	5	0.688373	1.44938	1.06888	1.48931	2.01572	1.75252
Pd630_LPD03128	Electron transfer flavoprotein subunit alpha	5	1.37675	0.72469	1.05072	1.48931	2.01572	1.75252
2625288310	ferredoxin	5	0.688373	0.72469	0.706532	2.97863	2.01572	2.49718
2625287595	arsenite efflux ATP-binding protein ArsA	5	1.37675	1.44938	1.41306	0.744657	1.00786	0.876259
Pd630_LPD02849	Inosine-5'-monophosphate dehydrogenase	5	1.37675	1.44938	1.41306	0.744657	1.00786	0.876259
2625289494	Dihydrofolate reductase	5	1.37675	1.44938	1.41306	0.744657	1.00786	0.876259
2625292777	hypothetical protein	5	1.37675	1.44938	1.41306	0.744657	1.00786	0.876259
2625292772	peptide deformylase	5	0.688373	1.44938	1.06888	1.48931	2.01572	1.75252
2625290098	Protein of unknown function (DUF3099)	5	1.37675	0.72469	1.05072	1.48931	2.01572	1.75252
2625287696	type III pantothenate kinase	5	1.37675	1.44938	1.41306	0.744657	1.00786	0.876259
2625294364	D-alanyl-D-alanine carboxypeptidase	5	1.37675	1.44938	1.41306	0.744657	1.00786	0.876259
2625288402	ferredoxin--NADP+ reductase	5	1.37675	1.44938	1.41306	0.744657	1.00786	0.876259
Pd630_LPD02775	50S ribosomal protein L3	5	1.37675	1.44938	1.41306	0.744657	1.00786	0.876259
Pd630_LPD03271	putative malate:quinone oxidoreductase	5	1.37675	1.44938	1.41306	0.744657	1.00786	0.876259
2625291644	protein of unknown function (DUF1918)	5	2.06512	0.72469	1.39491	0.744657	1.00786	0.876259
Pd630_LPD00638	hypothetical protein	5	1.37675	1.44938	1.41306	0.744657	1.00786	0.876259
2625292864	D-serine/D-alanine/glycine:proton symporter, AAT family	5	1.37675	1.44938	1.41306	0.744657	1.00786	0.876259
2625288255	Protein of unknown function (DUF2771)	5	1.37675	1.44938	1.41306	0.744657	1.00786	0.876259
2625292048	hypothetical protein	5	1.37675	1.44938	1.41306	0.744657	1.00786	0.876259
2625289021	Nucleoside-diphosphate-sugar epimerase	5	1.37675	1.44938	1.41306	0.744657	1.00786	0.876259
2625288942	hypothetical protein	5	1.37675	1.44938	1.41306	0.744657	1.00786	0.876259
2625294828	hypothetical protein	5	1.37675	1.44938	1.41306	0.744657	1.00786	0.876259
2625294045	acetyl-CoA C-acetyltransferase	5	1.37675	1.44938	1.41306	0.744657	1.00786	0.876259
2625286975	Forkhead associated (FHA) domain, binds pSer, pThr, pTyr	5	1.37675	0.72469	1.05072	1.48931	2.01572	1.75252
2625292154	shikimate dehydrogenase	5	0.688373	0.72469	0.706532	1.48931	4.03145	2.76038
2625293506	Short-chain dehydrogenase	5	1.37675	1.44938	1.41306	0.744657	1.00786	0.876259
2625294411	transcriptional regulator, IclR family	5	1.37675	1.44938	1.41306	0.744657	1.00786	0.876259
Pd630_LPD04972	hypothetical protein	5	1.37675	1.44938	1.41306	0.744657	1.00786	0.876259
Pd630_LPD03446	RNA polymerase sigma factor rpoD	5	1.37675	1.44938	1.41306	0.744657	1.00786	0.876259
2625287522	Uncharacterized conserved protein	5	1.37675	1.44938	1.41306	0.744657	1.00786	0.876259
2625294210	transcriptional regulator, TetR family	5	1.37675	1.44938	1.41306	0.744657	1.00786	0.876259
2625291512	ADP-ribose pyrophosphatase	5	1.37675	1.44938	1.41306	0.744657	1.00786	0.876259
2625289600	mannose-6-phosphate isomerase, type 1	5	0.344187	2.17407	1.25913	0.744657	2.01572	1.38019
2625291421	proteasome accessory factor C	5	0.688373	1.44938	1.06888	1.48931	2.01572	1.75252
2625287600	hypothetical protein	5	1.37675	0.72469	1.05072	1.48931	2.01572	1.75252
Pd630_LPD02722	EPTC-inducible aldehyde dehydrogenase	5	0.688373	1.44938	1.06888	1.48931	2.01572	1.75252
2625294493	aconitate hydratase	5	0.688373	0.72469	0.706532	2.97863	2.01572	2.49718
2625293184	formate dehydrogenase major subunit	5	1.37675	1.44938	1.41306	0.744657	1.00786	0.876259
2625287448	ATP-binding cassette, subfamily B	5	2.06512	0.72469	1.39491	0.744657	1.00786	0.876259
Pd630_LPD02911	Uracil phosphoribosyltransferase	5	1.37675	1.44938	1.41306	0.744657	1.00786	0.876259
2625290714	hypothetical protein	5	1.37675	1.44938	1.41306	0.744657	1.00786	0.876259
2625290765	precorrin-2 C20-methyltransferase / precorrin-3B C17-methyltransferase	5	0.688373	2.17407	1.43122	0.744657	1.00786	0.876259
2625290406	hypothetical protein	5	1.37675	1.44938	1.41306	0.744657	1.00786	0.876259
2625288719	serine O-acetyltransferase	5	1.37675	1.44938	1.41306	0.744657	1.00786	0.876259
2625292248	hypothetical protein	5	2.06512	0.72469	1.39491	0.744657	1.00786	0.876259
Pd630_LPD05270	hypothetical protein	5	1.37675	1.44938	1.41306	0.744657	1.00786	0.876259
Pd630_LPD05017	Channel-forming protein	5	1.37675	1.44938	1.41306	0.744657	1.00786	0.876259
Pd630_LPD03867	hypothetical protein	5	1.37675	0.72469	1.05072	1.48931	2.01572	1.75252
2625293961	pyruvate dehydrogenase E2 component (dihydrolipoamide acetyltransferase)	5	1.37675	0.72469	1.05072	1.48931	2.01572	1.75252
2625294404	transcriptional regulator, IclR family [Rhodococc	5	0.344187	0.362345	0.353266	2.97863	4.03145	3.50504
2625289727	iron complex transport system substrate-binding protein	5	2.06512	0.72469	1.39491	0.744657	1.00786	0.876259
Pd630_LPD01329	Protease 2	5	1.37675	1.44938	1.41306	0.744657	1.00786	0.876259
2625290788	RNA polymerase, sigma subunit, ECF family	5	1.37675	1.44938	1.41306	0.744657	1.00786	0.876259
2625292597	Catechol 2,3-dioxygenase	5	1.37675	1.44938	1.41306	0.744657	1.00786	0.876259
2625294012	primary replicative DNA helicase	5	0.688373	2.17407	1.43122	0.744657	1.00786	0.876259
[truncated: 20 more rows]
